# Supplementary material for: Diet and the gut microbiome in patients with Parkinson’s disease
Source: NPJ Parkinsons Dis. 2024 Apr 22;10:89. doi: 10.1038/s41531-024-00681-7 (PMC11035608; doi:10.1038/s41531-024-00681-7)
Supplement: Supplementary file 3 — Supplementary Data [file 41531_2024_681_MOESM3_ESM.xlsx]

## Sheet: Supplementary Data 1
	Supplementary Data 1. Association of diet with abundance of gut microbial taxa at genus level. Parameters are from MaAsLin2 model adjusted for age, sex, race, and platform. Trend tests across tertile are done by entering the tertile midpoints into the model as continuous term. q-trends are generated using p-trends adjusted with FDR procedure to account for multiple comparison. NA cells are remove…
							HEI (tertile trend)							HEI (per IQR increase)							Dietary fiber intake (tertile trend)							Dietary fiber intake (per % energy)							Added sugar intake (tertile trend)							Added sugar intake (per % energy)
	Kingdom	Phylum	Class	Order	Family	Genus	Coef	SE	p-trend	q-trend	Log2FC	Log2FC lower	Log2FC upper	Coef	SE	p-value	q-value	Log2FC	Log2FC lower	Log2FC upper	Coef	SE	p-trend	q-trend	Log2FC	Log2FC lower	Log2FC upper	Coef	SE	p-value	q-value	Log2FC	Log2FC lower	Log2FC upper	Coef	SE	p-trend	q-trend	Log2FC	Log2FC lower	Log2FC upper	Coef	SE	p-value	q-value	Log2FC	Log2FC lower	Log2FC upper
	Bacteria	Firmicutes	Negativicutes	Selenomonadales	Acidaminococcaceae	Acidaminococcus	-0.999846	0.862808	0.246527	0.442627	-1.44247	-3.88222	0.997275	-1.11436	0.680991	0.101761	0.22331	-1.60768	-3.5333	0.317951	-1.35409	1.78506	0.448111	0.689401	-1.95354	-7.00111	3.09404	-1.17407	1.62663	0.470431	0.733872	-1.69382	-6.29342	2.90578	0.626311	1.28388	0.625672	0.863809	0.903576	-2.72683	4.53398	0.557258	1.03448	0.590107	0.924068	0.803953	-2.12124	3.72915
	Bacteria	Actinobacteria	Actinobacteria	Actinomycetales	Actinomycetaceae	Actinomyces	0.891251	0.56152	0.112464	0.261314	1.2858	-0.301995	2.8736	0.646393	0.440825	0.142559	0.260506	0.932548	-0.313964	2.17906	0.453985	1.18394	0.701383	0.813197	0.654963	-2.69283	4.00276	NA	NA	NA	NA	NA	NA	NA	-1.38967	0.835111	0.0961021	0.33429	-2.00487	-4.3663	0.356562	-0.513704	0.679847	0.449879	0.869278	-0.741118	-2.66351	1.18127
	Bacteria	Actinobacteria	Coriobacteriia	Coriobacteriales	Eggerthellaceae	Adlercreutzia	0.0965055	0.0748182	0.197097	0.37073	0.139228	-0.072334	0.35079	0.0794084	0.059427	0.181473	0.296564	0.114562	-0.0534787	0.282603	0.518728	0.155245	0.000833705	0.00513049	0.748366	0.309383	1.18735	0.45236	0.144471	0.0017413	0.0113185	0.652617	0.244098	1.06114	0.0314768	0.113039	0.780659	0.863809	0.0454114	-0.274226	0.365049	0.072801	0.0885115	0.41079	0.822651	0.10503	-0.145253	0.355312
	Bacteria	Firmicutes	Clostridia	Clostridiales	Lachnospiraceae	Agathobacter	0.21704	0.284782	0.445985	0.63144	0.313122	-0.492151	1.1184	0.295292	0.223325	0.186083	0.296564	0.426017	-0.205474	1.05751	0.664413	0.587168	0.257821	0.556289	0.958546	-0.701777	2.61887	0.560452	0.535291	0.295098	0.622098	0.808561	-0.705073	2.3222	-0.199119	0.42334	0.638102	0.863809	-0.287269	-1.48434	0.909802	-0.097199	0.341751	0.776093	0.960625	-0.140229	-1.10659	0.826135
	Bacteria	Verrucomicrobia	Verrucomicrobiae	Verrucomicrobiales	Akkermansiaceae	Akkermansia	0.144171	0.316512	0.64875	0.751142	0.207995	-0.686999	1.10299	0.217566	0.248816	0.381899	0.511356	0.313881	-0.389693	1.01745	0.252574	0.654692	0.699652	0.813197	0.364387	-1.48687	2.21565	0.794421	0.593117	0.18044	0.485321	1.14611	-0.531038	2.82325	-0.0448555	0.469951	0.92396	0.937283	-0.0647129	-1.39359	1.26416	0.044127	0.37914	0.907346	0.966966	0.0636618	-1.00842	1.13575
	Bacteria	Bacteroidetes	Bacteroidia	Bacteroidales	Rikenellaceae	Alistipes	-0.52743	0.252996	0.0370934	0.121294	-0.760921	-1.47631	-0.0455277	-0.393044	0.199351	0.0486531	0.142355	-0.567043	-1.13074	-0.00334159	-0.452778	0.530624	0.393497	0.652603	-0.65322	-2.15366	0.847217	-0.404539	0.483353	0.402624	0.690792	-0.583626	-1.95039	0.783141	0.774441	0.37499	0.0389014	0.153308	1.11728	0.0569285	2.17764	0.513523	0.304613	0.0918303	0.282555	0.740856	-0.120492	1.6022
	Bacteria	Firmicutes	Clostridia	Clostridiales	Eubacteriaceae	Anaerofustis	-0.430128	0.746482	0.564475	0.719251	-0.620543	-2.73136	1.49027	-0.334041	0.586651	0.569083	0.671008	-0.481919	-2.14078	1.17694	-0.0155501	1.51947	0.991835	0.991835	-0.0224341	-4.31902	4.27415	0.269939	1.37202	0.844026	0.943214	0.38944	-3.49019	4.26907	-1.2614	1.0764	0.241251	0.553612	-1.81981	-4.86353	1.22391	-0.837932	0.873715	0.337536	0.77151	-1.20888	-3.67947	1.26171
	Bacteria	Firmicutes	Clostridia	Clostridiales	Lachnospiraceae	Anaerostipes	-0.227044	0.244348	0.352794	0.600312	-0.327555	-1.01849	0.363382	-0.116899	0.192867	0.544438	0.661702	-0.16865	-0.714015	0.376715	-0.216427	0.506314	0.669048	0.813197	-0.312238	-1.74393	1.11946	-0.443483	0.460057	0.335058	0.65617	-0.639811	-1.94071	0.661084	-0.157174	0.363329	0.66531	0.863809	-0.226754	-1.25413	0.800626	-0.072588	0.293288	0.804523	0.960625	-0.104722	-0.934048	0.724603
	Bacteria	Bacteroidetes	Bacteroidia	Bacteroidales	Bacteroidaceae	Bacteroides	-0.290906	0.150935	0.0539346	0.150746	-0.419688	-0.846483	0.00710706	-0.182152	0.119842	0.128528	0.247652	-0.26279	-0.601667	0.0760863	-0.86551	0.307599	0.00489656	0.026115	-1.24867	-2.11846	-0.378875	-0.748493	0.282193	0.0079917	0.0415568	-1.07985	-1.8778	-0.281897	0.509961	0.22286	0.0221228	0.10671	0.735718	0.10554	1.3659	0.456802	0.178118	0.0103292	0.0526588	0.659026	0.155366	1.16269
	Bacteria	Actinobacteria	Actinobacteria	Bifidobacteriales	Bifidobacteriaceae	Bifidobacterium	0.18877	0.423861	0.656061	0.751142	0.272338	-0.926207	1.47088	0.365667	0.332295	0.271144	0.389462	0.527546	-0.412077	1.46717	0.360612	0.876631	0.680807	0.813197	0.520253	-1.95858	2.99909	0.550979	0.796827	0.489272	0.742331	0.794895	-1.45828	3.04807	-0.435602	0.628717	0.488408	0.834364	-0.62844	-2.40625	1.14937	0.275249	0.50748	0.587554	0.924068	0.3971	-1.03789	1.83209
	Bacteria	Proteobacteria	Deltaproteobacteria	Desulfovibrionales	Desulfovibrionaceae	Bilophila	-0.485663	0.345109	0.159346	0.331272	-0.700663	-1.67652	0.275195	-0.376331	0.272869	0.167844	0.288253	-0.542931	-1.31452	0.228655	-0.0301942	0.720699	0.966582	0.978817	-0.043561	-2.08147	1.99435	-0.203525	0.656083	0.7564	0.90768	-0.293624	-2.14882	1.56157	0.310756	0.516241	0.547201	0.850991	0.448326	-1.01144	1.90809	0.136291	0.416864	0.743711	0.959628	0.196626	-0.982134	1.37539
	Bacteria	Firmicutes	Clostridia	Clostridiales	Lachnospiraceae	Blautia	0.295737	0.178784	0.0980958	0.237093	0.426658	-0.0788867	0.932204	0.238957	0.140856	0.0897993	0.221692	0.344741	-0.0535552	0.743038	0.646079	0.369032	0.0799906	0.254927	0.932095	-0.11141	1.9756	0.788773	0.331907	0.0174784	0.0842869	1.13796	0.19943	2.07649	-0.337223	0.266391	0.205551	0.501227	-0.48651	-1.23978	0.266759	-0.139131	0.216203	0.519888	0.924068	-0.200723	-0.812077	0.41063
	Bacteria	Firmicutes	Clostridia	Clostridiales	Ruminococcaceae	Butyricicoccus	0.173647	0.0263814	4.63549e-11	6.1034e-10	0.25052	0.175922	0.325118	0.256146	0.0209836	2.8548e-34	4.91694e-33	0.36954	0.310205	0.428875	0.666456	0.0570414	1.54391e-31	1.97228e-30	0.961492	0.800197	1.12279	0.646811	0.0503526	9.099e-38	1.01389e-36	0.933151	0.79077	1.07553	-0.676101	0.0416528	3.0045e-59	1.23184e-57	-0.975407	-1.09319	-0.857626	-0.322594	0.0310274	2.55695e-25	3.40926e-24	-0.465405	-0.55314	-0.377669
	Bacteria	Bacteroidetes	Bacteroidia	Bacteroidales	Marinifilaceae	Butyricimonas	-0.192341	0.0472876	4.7526e-05	0.000375455	-0.277489	-0.411204	-0.143775	-0.192949	0.0378387	3.4102e-07	2.99339e-06	-0.278366	-0.385362	-0.17137	1.20445	0.104281	7.37775e-31	7.37775e-30	1.73766	1.44279	2.03253	1.01834	0.0892287	3.61513e-30	3.52476e-29	1.46915	1.21684	1.72146	0.126696	0.0707548	0.0733524	0.273404	0.182783	-0.0172887	0.382855	0.189794	0.0570544	0.00087931	0.00781609	0.273814	0.112483	0.435146
	Bacteria	Firmicutes	Clostridia	Clostridiales	Christensenellaceae	Christensenellaceae_R-7_group	-0.028435	0.368067	0.938421	0.950452	-0.041023	-1.0818	0.999755	-0.143402	0.289561	0.620432	0.720796	-0.206885	-1.02567	0.611902	-0.196855	0.760885	0.795853	0.896735	-0.284002	-2.43554	1.86754	-0.471994	0.691509	0.494887	0.742331	-0.680943	-2.63631	1.27442	0.466488	0.544361	0.391475	0.713353	0.673	-0.86628	2.21228	0.434209	0.438607	0.322188	0.758089	0.626431	-0.613811	1.86667
	Bacteria	Synergistetes	Synergistia	Synergistales	Synergistaceae	Cloacibacillus	-2.068	0.852272	0.015247	0.05795	-2.9835	-5.39345	-0.573543	-1.59611	0.680596	0.0190187	0.0653249	-2.3027	-4.22721	-0.378191	-4.24752	1.78258	0.0171816	0.084856	-6.12788	-11.1684	-1.08732	-2.38778	1.6236	0.141381	0.424142	-3.44484	-8.03586	1.14619	3.20936	1.28063	0.0122079	0.0715034	4.63012	1.00891	8.25133	2.5135	1.03451	0.0151133	0.0711212	3.62621	0.700949	6.55148
	Bacteria	Firmicutes	Clostridia	Clostridiales	Clostridiaceae_1	Clostridium_sensu_stricto_1	NA	NA	NA	NA	NA	NA	NA	NA	NA	NA	NA	NA	NA	NA	NA	NA	NA	NA	NA	NA	NA	NA	NA	NA	NA	NA	NA	NA	NA	NA	NA	NA	NA	NA	NA	NA	NA	NA	NA	NA	NA	NA
	Bacteria	Firmicutes	Clostridia	Clostridiales	Lachnospiraceae	Coprococcus_1	0.833046	0.0215084	0	0	1.20183	1.14101	1.26265	0.762869	0.0160058	0	0	1.10059	1.05533	1.14585	1.35104	0.0453734	7.97463e-195	3.18985e-193	1.94914	1.82084	2.07744	1.42803	0.0430621	3.77506e-241	1.47227e-239	2.06022	1.93845	2.18198	-0.738152	0.0321657	1.52922e-116	1.25396e-114	-1.06493	-1.15588	-0.973974	-0.438308	0.0252626	1.97011e-67	7.88042e-66	-0.632345	-0.70378	-0.56091
	Bacteria	Firmicutes	Clostridia	Clostridiales	Lachnospiraceae	Coprococcus_3	NA	NA	NA	NA	NA	NA	NA	0.733374	0.307246	0.01699	0.0653249	1.05804	0.18924	1.92683	1.29159	0.813233	0.112237	0.312204	1.86337	-0.436192	4.16294	0.90673	0.745719	0.224018	0.524051	1.30813	-0.800522	3.41679	-0.971074	0.606912	0.109593	0.345639	-1.40096	-3.11712	0.315189	-0.294403	0.476715	0.536861	0.924068	-0.424734	-1.77273	0.923264
	Bacteria	Firmicutes	Negativicutes	Selenomonadales	Veillonellaceae	Dialister	0.522843	0.804651	0.515837	0.690697	0.754303	-1.521	3.0296	0.959096	0.628746	0.127157	0.247652	1.38368	-0.394211	3.16158	0.982764	1.67171	0.556613	0.793487	1.41783	-3.30923	6.14489	-0.508404	1.51671	0.737472	0.903605	-0.733472	-5.02223	3.55529	-0.594768	1.20127	0.620519	0.863809	-0.858069	-4.25488	2.53875	0.341304	0.972134	0.725523	0.959628	0.492397	-2.25649	3.24128
	Bacteria	Firmicutes	Clostridia	Clostridiales	Lachnospiraceae	Dorea	0.606859	0.265554	0.0222978	0.0765881	0.875513	0.12461	1.62642	0.371154	0.211756	0.0796458	0.209734	0.535462	-0.0633162	1.13424	0.961792	0.554546	0.0828513	0.254927	1.38757	-0.180508	2.95565	0.634853	0.508978	0.212284	0.524051	0.9159	-0.523329	2.35513	-0.264016	0.40287	0.51225	0.84009	-0.380895	-1.52008	0.758293	0.00909908	0.325592	0.977705	0.977705	0.0131272	-0.907544	0.933799
	Bacteria	Actinobacteria	Coriobacteriia	Coriobacteriales	Eggerthellaceae	Eggerthella	-1.52884	0.520839	0.00333174	0.0164504	-2.20565	-3.67842	-0.732888	-1.28155	0.425358	0.00258794	0.012778	-1.84888	-3.05166	-0.646104	-1.61777	1.11896	0.148241	0.370603	-2.33394	-5.49802	0.830131	0.142663	0.984939	0.884834	0.943214	0.205819	-2.57927	2.99091	-1.16757	0.776036	0.132446	0.374502	-1.68444	-3.87883	0.509941	-0.941577	0.622839	0.130597	0.386954	-1.35841	-3.1196	0.402781
	Bacteria	Firmicutes	Clostridia	Clostridiales	Lachnospiraceae	Eisenbergiella	0.239058	0.459396	0.602803	0.744085	0.344887	-0.95414	1.64391	-0.00355547	0.362699	0.992179	0.992179	-0.00512947	-1.03073	1.02047	0.46222	0.950664	0.62682	0.813197	0.666843	-2.02133	3.35502	0.474517	0.865798	0.583645	0.811619	0.684584	-1.76362	3.13279	0.172433	0.682721	0.800603	0.863809	0.248768	-1.68175	2.17929	0.13914	0.551345	0.800759	0.960625	0.200737	-1.35829	1.75977
	Bacteria	Firmicutes	Bacilli	Lactobacillales	Enterococcaceae	Enterococcus	NA	NA	NA	NA	NA	NA	NA	-0.74836	0.655571	0.253646	0.372916	-1.07965	-2.9334	0.774092	-2.45143	1.72461	0.155188	0.376213	-3.53666	-8.4133	1.33997	-1.25543	1.57671	0.425894	0.700595	-1.81121	-6.26963	2.64722	0.495145	1.24341	0.690472	0.863809	0.714343	-2.80163	4.23031	1.11662	0.997669	0.263041	0.657602	1.61095	-1.21014	4.43204
	Bacteria	Firmicutes	Erysipelotrichia	Erysipelotrichales	Erysipelotrichaceae	Erysipelatoclostridium	-0.410011	0.466984	0.379944	0.600312	-0.591521	-1.912	0.72896	-0.564914	0.366713	0.123444	0.247652	-0.814998	-1.85195	0.22195	0.402741	0.979535	0.680959	0.813197	0.581033	-2.18878	3.35085	1.67407	0.866503	0.0533614	0.180965	2.41517	-0.0350221	4.86537	0.659178	0.710503	0.353531	0.690227	0.950993	-1.05808	2.96007	-0.403204	0.559674	0.471263	0.876768	-0.5817	-2.16428	1.00088
	Bacteria	Firmicutes	Erysipelotrichia	Erysipelotrichales	Erysipelotrichaceae	Erysipelotrichaceae_UCG-003	0.739264	0.563242	0.189347	0.364838	1.06653	-0.526138	2.6592	0.507302	0.445582	0.254905	0.372916	0.731883	-0.528081	1.99185	0.980219	1.17388	0.403705	0.652603	1.41416	-1.90521	4.73352	0.677764	1.07132	0.526966	0.761173	0.977806	-2.05154	4.00715	-0.706244	0.843096	0.402211	0.716985	-1.01889	-3.4029	1.36511	-0.637994	0.680791	0.348688	0.774863	-0.920431	-2.84549	1.00463
	Bacteria	Proteobacteria	Gammaproteobacteria	Enterobacteriales	Enterobacteriaceae	Escherichia/Shigella	-0.393828	0.392567	0.315758	0.554331	-0.568174	-1.67823	0.54188	0.11192	0.309839	0.717935	0.782505	0.161467	-0.714659	1.03759	1.26376	0.809754	0.118602	0.312204	1.82322	-0.466511	4.11294	1.46005	0.734599	0.0468615	0.166145	2.10641	0.0291973	4.18362	0.60228	0.581713	0.300503	0.615267	0.868906	-0.775994	2.51381	0.413562	0.470224	0.37913	0.819741	0.596644	-0.733001	1.92629
	Bacteria	Firmicutes	Clostridia	Clostridiales	Eubacteriaceae	Eubacterium	-1.19738	0.784388	0.126881	0.285585	-1.72746	-3.94546	0.490542	-0.981875	0.618983	0.112678	0.240583	-1.41655	-3.16683	0.333742	-0.927347	1.6551	0.575278	0.793487	-1.33788	-6.01799	3.34223	-1.34367	1.49726	0.369495	0.670247	-1.9385	-6.17226	2.29526	0.0731207	0.0674045	0.278008	0.599912	0.105491	-0.0851076	0.296089	-0.10493	0.962716	0.913208	0.966966	-0.151381	-2.87364	2.57087
	Bacteria	Firmicutes	Clostridia	Clostridiales	Ruminococcaceae	Faecalibacterium	0.103255	0.222955	0.643276	0.751142	0.148966	-0.481479	0.779411	0.033253	0.175821	0.849991	0.872069	0.047974	-0.449192	0.54514	0.16927	0.461215	0.713613	0.815557	0.244205	-1.05996	1.54837	-0.074919	0.420334	0.858537	0.943214	-0.108085	-1.29666	1.08049	0.0868977	0.331058	0.792948	0.863809	0.125367	-0.81076	1.06149	0.139686	0.266845	0.600644	0.924068	0.201525	-0.553027	0.956077
	Bacteria	Firmicutes	Erysipelotrichia	Erysipelotrichales	Erysipelotrichaceae	Faecalitalea	-1.7467	0.678996	0.0100973	0.044316	-2.51996	-4.43995	-0.599975	-2.13824	0.551491	0.000105664	0.000695621	-3.08483	-4.64428	-1.52539	-1.613	1.44479	0.264238	0.556289	-2.32707	-6.41247	1.75832	-1.95199	1.31439	0.137519	0.424142	-2.81613	-6.53282	0.900552	0.249591	1.0547	0.812931	0.865719	0.360084	-2.62228	3.34245	-0.212779	0.848227	0.801929	0.960625	-0.306975	-2.70549	2.09154
	Bacteria	Firmicutes	Clostridia	Clostridiales	Family_XIII	Family_XIII_AD3011_group	1.19146	0.57538	0.0383841	0.121294	1.71891	0.0919161	3.3459	0.750661	0.4547	0.0987603	0.22331	1.08297	-0.202772	2.36872	1.3087	1.21783	0.282547	0.579583	1.88806	-1.55559	5.33171	-0.101214	1.13266	0.928796	0.943214	-0.146021	-3.34882	3.05678	-0.775871	0.877564	0.376632	0.713353	-1.11934	-3.60082	1.36213	-1.05507	0.717894	0.141649	0.40471	-1.52215	-3.55213	0.507826
	Bacteria	Firmicutes	Clostridia	Clostridiales	Ruminococcaceae	Flavonifractor	-0.443421	0.319496	0.165174	0.334583	-0.639722	-1.54315	0.263711	-0.35797	0.252437	0.156174	0.274173	-0.516442	-1.23025	0.197371	-0.925772	0.661909	0.161921	0.380991	-1.33561	-3.20727	0.536061	-0.448162	0.606232	0.45975	0.731846	-0.646562	-2.36079	1.06767	0.485658	0.476042	0.307634	0.615267	0.700657	-0.64544	2.04675	0.232695	0.385364	0.545956	0.924068	0.335708	-0.75398	1.4254
	Bacteria	Firmicutes	Clostridia	Clostridiales	Lachnospiraceae	Fusicatenibacter	0.0115908	0.278236	0.966771	0.966771	0.016722	-0.77004	0.803484	-0.163449	0.218727	0.454898	0.582553	-0.235808	-0.854299	0.382684	-0.0900095	0.575333	0.87568	0.934059	-0.129856	-1.75671	1.497	0.279801	0.523637	0.593106	0.811619	0.403667	-1.07701	1.88435	0.239075	0.412343	0.562052	0.853487	0.344912	-0.821063	1.51089	0.43213	0.330497	0.191038	0.527001	0.623432	-0.311109	1.55797
	Bacteria	Proteobacteria	Gammaproteobacteria	Pasteurellales	Pasteurellaceae	Haemophilus	0.82213	0.604245	0.173643	0.342946	1.18608	-0.522531	2.8947	0.275942	0.480021	0.56539	0.671008	0.398099	-0.959246	1.75544	1.57713	1.2532	0.208218	0.462706	2.27532	-1.26834	5.81898	0.902836	1.14682	0.431135	0.700595	1.30252	-1.94033	4.54537	-3.04267	0.883127	0.000570359	0.0051966	-4.38964	-6.88684	-1.89244	-1.48951	0.723401	0.03949	0.150438	-2.14891	-4.19446	-0.103367
	Bacteria	Firmicutes	Erysipelotrichia	Erysipelotrichales	Erysipelotrichaceae	Holdemania	0.846887	0.513411	0.0990389	0.237093	1.2218	-0.229963	2.67356	0.705473	0.40136	0.0787971	0.209734	1.01778	-0.117135	2.1527	0.111574	1.08767	0.918296	0.954073	0.160967	-2.91461	3.23654	-0.249116	0.988943	0.801118	0.943214	-0.359398	-3.15581	2.43702	-0.46484	0.777696	0.550031	0.850991	-0.670623	-2.8697	1.52846	-0.0881875	0.62985	0.888649	0.966966	-0.127228	-1.90824	1.65379
	Bacteria	Firmicutes	Clostridia	Clostridiales	Lachnospiraceae	Hungatella	-0.737418	0.594905	0.21514	0.395257	-1.06387	-2.74607	0.618333	-0.797095	0.464582	0.0862123	0.219702	-1.14997	-2.46366	0.163725	-1.26002	1.26966	0.320998	0.626337	-1.81783	-5.40802	1.77237	-1.6083	1.14793	0.1612	0.46569	-2.32029	-5.56627	0.925693	0.107109	0.904356	0.905722	0.937283	0.154526	-2.4027	2.71176	0.110738	0.727514	0.879018	0.966966	0.159761	-1.89742	2.21694
	Bacteria	Firmicutes	Clostridia	Clostridiales	Ruminococcaceae	Hydrogenoanaerobacterium	-0.234154	0.0804966	0.0036274	0.0168567	-0.337813	-0.565432	-0.110194	-0.138737	0.061943	0.0251071	0.0793383	-0.200155	-0.37531	-0.0249999	0.942655	0.160263	4.05497e-09	3.24397e-08	1.35996	0.906792	1.81314	1.07927	0.162751	3.32487e-11	2.5934e-10	1.55705	1.09685	2.01726	0.420578	0.115909	0.000285068	0.00333937	0.606765	0.27901	0.93452	-0.00483572	0.0926678	0.958383	0.970514	-0.00697647	-0.269012	0.255059
	Bacteria	Firmicutes	Clostridia	Clostridiales	Peptostreptococcaceae	Intestinibacter	0.541785	0.382685	0.15685	0.331272	0.78163	-0.300481	1.86374	0.548275	0.29595	0.0639409	0.180405	0.790993	-0.0458598	1.62785	1.5606	0.778097	0.0448917	0.163243	2.25148	0.0512645	4.45169	2.03339	0.696445	0.00350393	0.020704	2.93357	0.964244	4.90289	-1.37867	0.563212	0.0143703	0.0736476	-1.989	-3.58159	-0.396417	-0.813753	0.45344	0.0727141	0.232685	-1.174	-2.45618	0.108187
	Bacteria	Firmicutes	Clostridia	Clostridiales	Ruminococcaceae	Intestinimonas	-0.198086	0.0382098	2.16983e-07	2.14271e-06	-0.285777	-0.393822	-0.177732	-0.107526	0.0305591	0.000433804	0.00244789	-0.155127	-0.241538	-0.0687153	0.527612	0.0776525	1.08668e-11	9.65936e-11	0.761184	0.541607	0.98076	0.792221	0.0727793	1.35534e-27	1.17463e-26	1.14293	0.937136	1.34873	0.701397	0.0571769	1.35952e-34	2.78702e-33	1.0119	0.850224	1.17358	0.52184	0.0450517	5.01709e-31	8.02735e-30	0.752856	0.625464	0.880248
	Bacteria	Proteobacteria	Gammaproteobacteria	Enterobacteriales	Enterobacteriaceae	Klebsiella	-0.517485	0.638332	0.417548	0.622383	-0.746573	-2.55157	1.05843	-0.721975	0.495492	0.145092	0.260506	-1.04159	-2.44268	0.359503	-3.0079	1.28339	0.0190926	0.084856	-4.33948	-7.96849	-0.710468	-1.58575	1.1808	0.179291	0.485321	-2.28775	-5.62668	1.05118	3.56422	0.890709	6.29264e-05	0.000859995	5.14209	2.62345	7.66073	2.13878	0.729153	0.00335452	0.0223635	3.0856	1.02379	5.14741
	Bacteria	Firmicutes	Clostridia	Clostridiales	Lachnospiraceae	Lachnoclostridium	-0.539435	0.222656	0.0154044	0.05795	-0.77824	-1.40784	-0.14864	-0.421285	0.176445	0.0169574	0.0653249	-0.607786	-1.10672	-0.108856	0.629179	0.466854	0.177755	0.406297	0.907714	-0.412402	2.22783	0.371956	0.42719	0.383916	0.680578	0.536619	-0.671339	1.74458	-0.489293	0.334918	0.144034	0.393693	-0.7059	-1.65294	0.241142	-0.327232	0.271319	0.227787	0.587837	-0.472096	-1.2393	0.295107
	Bacteria	Firmicutes	Clostridia	Clostridiales	Lachnospiraceae	Lachnospira	0.150563	0.269368	0.576198	0.722534	0.217216	-0.544472	0.978905	0.178694	0.211946	0.399166	0.525569	0.257801	-0.341515	0.857117	0.276846	0.557227	0.61931	0.813197	0.399404	-1.17626	1.97506	0.420045	0.506997	0.40739	0.690792	0.605997	-0.827631	2.03962	0.0372519	0.400283	0.925853	0.937283	0.0537431	-1.07813	1.18562	0.0299927	0.322918	0.925999	0.966966	0.0432703	-0.86984	0.95638
	Bacteria	Firmicutes	Clostridia	Clostridiales	Lachnospiraceae	Lachnospiraceae_FCS020_group	0.670067	0.82079	0.414289	0.622383	0.966703	-1.35423	3.28764	0.442317	0.042744	4.27087e-25	5.62331e-24	0.638129	0.517262	0.758995	0.202791	0.126135	0.107893	0.312204	0.292565	-0.0641032	0.649234	0.236466	0.112614	0.035746	0.135934	0.341149	0.0227138	0.659584	-1.95626	1.21331	0.106891	0.345639	-2.82228	-6.25314	0.608582	-0.372148	0.996021	0.708676	0.959628	-0.536896	-3.35333	2.27953
	Bacteria	Firmicutes	Clostridia	Clostridiales	Lachnospiraceae	Lachnospiraceae_ND3007_group	0.197044	0.436634	0.651788	0.751142	0.284274	-0.950388	1.51894	0.117426	0.344191	0.732979	0.782505	0.16941	-0.803854	1.14267	0.44058	0.902819	0.625546	0.813197	0.635623	-1.91726	3.18851	0.322521	0.823033	0.695155	0.903605	0.4653	-1.86198	2.79258	0.0340373	0.648751	0.958157	0.958157	0.0491055	-1.78536	1.88357	0.293497	0.522807	0.574534	0.924068	0.423427	-1.0549	1.90176
	Bacteria	Firmicutes	Clostridia	Clostridiales	Lachnospiraceae	Lachnospiraceae_NK4A136_group	-0.126714	0.0145221	2.64915e-18	5.23206e-17	-0.182809	-0.223873	-0.141745	-0.190944	0.0115227	1.12868e-61	2.97219e-60	-0.275473	-0.308056	-0.242891	-0.442193	0.0292855	1.63502e-51	2.61604e-50	-0.637949	-0.720759	-0.555139	-0.0727742	0.817672	0.92908	0.943214	-0.104991	-2.41711	2.20712	-0.426559	0.64269	0.506876	0.84009	-0.615395	-2.43272	1.20193	-0.070685	0.51958	0.891788	0.966966	-0.101977	-1.57118	1.36723
	Bacteria	Firmicutes	Clostridia	Clostridiales	Lachnospiraceae	Lachnospiraceae_UCG-001	0.295128	0.789072	0.70839	0.775883	0.42578	-1.80546	2.65702	0.213484	0.621887	0.731384	0.782505	0.307993	-1.45051	2.06649	1.45507	1.61513	0.367641	0.652603	2.09923	-2.46785	6.6663	0.491411	1.48924	0.74142	0.903605	0.708957	-3.50215	4.92006	-0.391019	1.17207	0.738672	0.863809	-0.564121	-3.87837	2.75013	-0.420395	0.944888	0.656381	0.941201	-0.606501	-3.27834	2.06534
	Bacteria	Firmicutes	Bacilli	Lactobacillales	Lactobacillaceae	Lactobacillus	NA	NA	NA	NA	NA	NA	NA	NA	NA	NA	NA	NA	NA	NA	-1.12297	1.29223	0.384836	0.652603	-1.6201	-5.27411	2.0339	0.746121	1.1783	0.526591	0.761173	1.07643	-2.25543	4.40829	0.392634	0.928365	0.672346	0.863809	0.566452	-2.05867	3.19157	0.763178	0.746091	0.306355	0.742678	1.10103	-1.00868	3.21074
	Bacteria	Firmicutes	Bacilli	Lactobacillales	Streptococcaceae	Lactococcus	-0.580724	0.65279	0.373679	0.600312	-0.837808	-2.68369	1.00807	-0.763565	0.512761	0.136455	0.256665	-1.10159	-2.55152	0.348335	0.861172	1.34689	0.522575	0.774186	1.24241	-2.56616	5.05097	0.10642	1.23124	0.931122	0.943214	0.153532	-3.32801	3.63508	0.839539	0.966344	0.384968	0.713353	1.2112	-1.52132	3.94371	0.659024	0.780091	0.39822	0.822651	0.950771	-1.25508	3.15662
	Bacteria	Firmicutes	Clostridia	Clostridiales	Lachnospiraceae	Marvinbryantia	0.607128	0.687225	0.376995	0.600312	0.8759	-1.06735	2.81915	0.88568	0.536016	0.0984658	0.22331	1.27777	-0.237918	2.79345	0.680641	1.42856	0.633752	0.813197	0.981958	-3.05756	5.02148	0.186761	1.30332	0.886056	0.943214	0.269439	-3.41593	3.9548	-0.378319	1.02608	0.71235	0.863809	-0.545799	-3.44724	2.35564	0.0720262	0.828284	0.930705	0.966966	0.103912	-2.23821	2.44604
	Bacteria	Firmicutes	Negativicutes	Selenomonadales	Veillonellaceae	Megasphaera	0.368197	1.02698	0.71995	0.775883	0.531196	-2.37276	3.43516	0.927982	0.803822	0.248311	0.372916	1.33879	-0.934157	3.61175	NA	NA	NA	NA	NA	NA	NA	0.787757	1.93835	0.684445	0.903605	1.13649	-4.34455	6.61754	-0.652369	1.51552	0.666863	0.863809	-0.94117	-5.22659	3.34425	0.454704	1.21655	0.708579	0.959628	0.655999	-2.78401	4.09601
	Archaea	Euryarchaeota	Methanobacteria	Methanobacteriales	Methanobacteriaceae	Methanobrevibacter	0.342677	0.560444	0.54091	0.700522	0.494378	-1.09038	2.07914	0.304099	0.441088	0.490553	0.605527	0.438722	-0.808535	1.68598	-1.07915	1.16914	0.355993	0.652603	-1.55688	-4.86285	1.74908	1.73274	0.00626476	0	0	2.49982	2.4821	2.51753	-0.255885	0.833207	0.758761	0.863809	-0.369164	-2.72521	1.98688	0.296083	0.672205	0.6596	0.941201	0.427158	-1.47362	2.32794
	Bacteria	Firmicutes	Clostridia	Clostridiales	Ruminococcaceae	Negativibacillus	0.110446	0.0275847	6.23059e-05	0.00044747	0.159341	0.0813398	0.237341	0.157551	0.0210808	7.79759e-14	7.70012e-13	0.227298	0.167688	0.286908	0.220561	0.0576784	0.000131314	0.000955014	0.318202	0.155106	0.481299	0.152529	0.0525727	0.00371611	0.020704	0.220053	0.0713946	0.368712	0.0465913	0.040226	0.246766	0.553612	0.067217	-0.0465292	0.180963	-0.227348	0.0334986	1.14644e-11	1.31022e-10	-0.327994	-0.422717	-0.233271
	Bacteria	Bacteroidetes	Bacteroidia	Bacteroidales	Marinifilaceae	Odoribacter	-0.373741	0.407058	0.358539	0.600312	-0.539195	-1.69023	0.611837	-0.309696	0.320783	0.334325	0.463362	-0.446797	-1.35387	0.460274	0.043984	0.845642	0.958519	0.978817	0.0634556	-2.32775	2.45466	-0.255926	0.769906	0.739579	0.903605	-0.369223	-2.54627	1.80783	0.36623	0.605183	0.545075	0.850991	0.528358	-1.18291	2.23962	0.207935	0.488894	0.670605	0.941201	0.299987	-1.08245	1.68242
	Bacteria	Firmicutes	Clostridia	Clostridiales	Ruminococcaceae	Oscillibacter	-0.256365	0.310325	0.408738	0.622383	-0.369856	-1.24736	0.507645	-0.114385	0.24501	0.6406	0.722963	-0.165023	-0.857832	0.527786	-1.00553	0.63595	0.113843	0.312204	-1.45068	-3.24894	0.347585	-0.550469	0.583713	0.345657	0.65617	-0.794158	-2.44471	0.856396	0.753407	0.455118	0.097841	0.33429	1.08694	-0.199992	2.37386	0.215481	0.37155	0.561946	0.924068	0.310874	-0.739751	1.3615
	Bacteria	Bacteroidetes	Bacteroidia	Bacteroidales	Tannerellaceae	Parabacteroides	-0.776797	0.213593	0.000276037	0.00181725	-1.12068	-1.72466	-0.516708	-0.574821	0.170129	0.000728186	0.00383511	-0.829291	-1.31036	-0.348221	-1.32041	0.448459	0.00323653	0.0184944	-1.90495	-3.17305	-0.636853	-1.29532	0.40882	0.0015326	0.0108675	-1.86876	-3.02477	-0.712741	0.474784	0.33302	0.153958	0.407243	0.684969	-0.256707	1.62664	0.516729	0.266328	0.0523555	0.190384	0.745483	-0.00760812	1.49857
	Bacteria	Bacteroidetes	Bacteroidia	Bacteroidales	Prevotellaceae	Paraprevotella	-0.158012	0.919044	0.863492	0.88592	-0.227964	-2.82673	2.3708	0.14194	0.723081	0.844376	0.872069	0.204776	-1.83987	2.24942	-1.55288	1.86899	0.40605	0.652603	-2.24033	-7.52525	3.04458	-0.582582	1.72619	0.735743	0.903605	-0.840488	-5.72161	4.04063	0.471326	1.35526	0.72801	0.863809	0.679979	-3.15227	4.51223	1.98765	1.08092	0.0659383	0.219794	2.86757	-0.188937	5.92407
	Bacteria	Proteobacteria	Gammaproteobacteria	Betaproteobacteriales	Burkholderiaceae	Parasutterella	-0.0996917	0.460739	0.828697	0.872894	-0.143825	-1.44665	1.159	0.138943	0.362979	0.701878	0.780963	0.200453	-0.825937	1.22684	-0.367972	0.952372	0.699219	0.813197	-0.530871	-3.22388	2.16213	-0.411709	0.867627	0.635127	0.854136	-0.593971	-3.04734	1.8594	-0.174047	0.683699	0.799057	0.863809	-0.251097	-2.18438	1.68219	0.0749829	0.551577	0.891867	0.966966	0.108177	-1.45151	1.66786
	Bacteria	Firmicutes	Negativicutes	Selenomonadales	Acidaminococcaceae	Phascolarctobacterium	0.739097	0.418782	0.077585	0.204307	1.06629	-0.11789	2.25047	0.651113	0.329469	0.0481263	0.142355	0.939357	0.00772453	1.87099	0.723044	0.873626	0.407877	0.652603	1.04313	-1.4272	3.51347	0.738226	0.795362	0.353322	0.65617	1.06504	-1.184	3.31407	-0.943496	0.622703	0.129731	0.374502	-1.36118	-3.12198	0.399629	-0.610567	0.503181	0.224971	0.587837	-0.880862	-2.3037	0.541974
	Bacteria	Bacteroidetes	Bacteroidia	Bacteroidales	Prevotellaceae	Prevotella_7	1.56644	0.817466	0.0553373	0.150746	2.2599	-0.0516338	4.57143	NA	NA	NA	NA	NA	NA	NA	3.33767	1.64761	0.0427888	0.163243	4.81524	0.156325	9.47416	-0.271859	1.55714	0.861403	0.943214	-0.39221	-4.79531	4.01089	-1.54471	1.22638	0.207826	0.501227	-2.22854	-5.69635	1.23927	NA	NA	NA	NA	NA	NA	NA
	Bacteria	Bacteroidetes	Bacteroidia	Bacteroidales	Prevotellaceae	Prevotella_9	-0.301585	0.447975	0.500808	0.690697	-0.435096	-1.70183	0.831636	-0.546781	0.356409	0.124995	0.247652	-0.788838	-1.79665	0.218972	0.524847	0.936055	0.575001	0.793487	0.757194	-1.88967	3.40406	-1.16077	0.901778	0.198022	0.514858	-1.67464	-4.22458	0.875297	1.59683	0.648369	0.013784	0.0736476	2.30374	0.470359	4.13712	NA	NA	NA	NA	NA	NA	NA
	Bacteria	Firmicutes	Clostridia	Clostridiales	Peptostreptococcaceae	Romboutsia	1.28614	0.408091	0.00162379	0.0091628	1.85551	0.701556	3.00946	NA	NA	NA	NA	NA	NA	NA	0.619505	0.836522	0.458953	0.692759	0.893757	-1.47166	3.25918	NA	NA	NA	NA	NA	NA	NA	-1.86189	0.582589	0.00139401	0.0114309	-2.68614	-4.33352	-1.03876	-1.47239	0.474465	0.00191403	0.0139202	-2.12421	-3.46585	-0.78257
	Bacteria	Firmicutes	Clostridia	Clostridiales	Lachnospiraceae	Roseburia	0.585467	0.251742	0.0200366	0.0719494	0.844651	0.132804	1.5565	0.539993	0.195813	0.00582109	0.027051	0.779045	0.225347	1.33274	0.93376	0.526558	0.0761743	0.253914	1.34713	-0.141807	2.83607	0.829106	0.480208	0.0842474	0.273804	1.19615	-0.161728	2.55402	0.293598	0.381028	0.440979	0.769367	0.423572	-0.653854	1.501	0.25238	0.307194	0.411325	0.822651	0.364107	-0.504541	1.23275
	Bacteria	Firmicutes	Clostridia	Clostridiales	Ruminococcaceae	Ruminiclostridium_5	-0.1038	0.221429	0.639231	0.751142	-0.149752	-0.775882	0.476378	-0.176279	0.173939	0.310843	0.438511	-0.254317	-0.746161	0.237527	-0.0634658	0.458234	0.889845	0.936679	-0.0915618	-1.3873	1.20418	-0.245481	0.416824	0.555907	0.788377	-0.354154	-1.5328	0.824492	0.692216	0.322776	0.0319873	0.14572	0.998657	0.085948	1.91137	0.661771	0.25872	0.0105318	0.0526588	0.954734	0.223155	1.68631
	Bacteria	Firmicutes	Clostridia	Clostridiales	Ruminococcaceae	Ruminiclostridium_6	-0.24702	0.401818	0.538716	0.700522	-0.356375	-1.49259	0.77984	-0.277567	0.315922	0.379622	0.511356	-0.400444	-1.29377	0.492882	-0.707959	0.82898	0.393098	0.652603	-1.02137	-3.36546	1.32272	-0.716913	0.75433	0.34191	0.65617	-1.03429	-3.16729	1.09872	0.22235	0.59682	0.709478	0.863809	0.320783	-1.36684	2.0084	-0.0847794	0.481741	0.860305	0.966966	-0.122311	-1.48452	1.2399
	Bacteria	Firmicutes	Clostridia	Clostridiales	Ruminococcaceae	Ruminiclostridium_9	0.0790814	0.392808	0.840446	0.873621	0.11409	-0.996647	1.22483	0.144721	0.309284	0.639841	0.722963	0.208788	-0.66577	1.08335	-0.161333	0.812496	0.842603	0.927509	-0.232755	-2.53024	2.06473	0.0468909	0.740109	0.949482	0.949482	0.0676492	-2.02514	2.16044	0.228333	0.582395	0.695014	0.863809	0.329415	-1.31741	1.97624	-0.0264768	0.470438	0.955118	0.970514	-0.0381979	-1.36845	1.29205
	Bacteria	Firmicutes	Clostridia	Clostridiales	Ruminococcaceae	Ruminococcaceae_NK4A214_group	0.362918	0.474415	0.444284	0.63144	0.52358	-0.817916	1.86508	0.273244	0.373618	0.464568	0.582553	0.394208	-0.662266	1.45068	0.818589	0.0457128	1.0354e-71	2.07079e-70	1.18097	1.05171	1.31024	0.877455	0.0441635	7.65419e-88	1.99009e-86	1.2659	1.14102	1.39078	-0.264199	0.705986	0.708236	0.863809	-0.381158	-2.37746	1.61515	-0.42322	0.568206	0.456371	0.869278	-0.610577	-2.21728	0.996128
	Bacteria	Firmicutes	Clostridia	Clostridiales	Ruminococcaceae	Ruminococcaceae_UCG-002	0.264735	0.348603	0.447603	0.63144	0.381932	-0.603807	1.36767	0.351031	0.273646	0.199564	0.309129	0.506431	-0.267352	1.28021	0.603043	0.720636	0.402694	0.652603	0.870007	-1.16772	2.90774	0.137317	0.658398	0.83479	0.943214	0.198107	-1.66363	2.05985	-0.14545	0.518543	0.779096	0.863809	-0.20984	-1.67611	1.25644	-0.142766	0.418264	0.732856	0.959628	-0.205967	-1.38869	0.976751
	Bacteria	Firmicutes	Clostridia	Clostridiales	Ruminococcaceae	Ruminococcaceae_UCG-003	0.166383	0.02868	6.57767e-09	7.42337e-08	0.24004	0.158942	0.321138	0.259042	0.0212331	3.11199e-34	4.91694e-33	0.373719	0.313678	0.433759	0.888413	1.12423	0.429387	0.673549	1.28171	-1.89726	4.46068	1.23014	1.02137	0.228433	0.524051	1.77472	-1.11338	4.66281	0.21118	0.812909	0.795031	0.863809	0.304668	-1.99398	2.60332	0.115875	0.0360802	0.00131997	0.0105598	0.167173	0.0651493	0.269196
	Bacteria	Firmicutes	Clostridia	Clostridiales	Ruminococcaceae	Ruminococcaceae_UCG-004	-0.565122	0.373375	0.13014	0.285585	-0.815299	-1.87109	0.240488	-0.389182	0.294595	0.186476	0.296564	-0.561471	-1.39449	0.27155	-0.457438	0.780217	0.557677	0.793487	-0.659943	-2.86615	1.54626	-0.673773	0.707905	0.341206	0.65617	-0.972049	-2.97378	1.02968	-0.0858973	0.560885	0.878283	0.923323	-0.123924	-1.70993	1.46208	-0.0714406	0.452455	0.874539	0.966966	-0.103067	-1.38246	1.17633
	Bacteria	Firmicutes	Clostridia	Clostridiales	Ruminococcaceae	Ruminococcaceae_UCG-005	0.272165	0.412089	0.508964	0.690697	0.392651	-0.772607	1.55791	0.106067	0.325193	0.744299	0.783995	0.153022	-0.766521	1.07257	1.68615	0.836489	0.0438262	0.163243	2.4326	0.0672787	4.79793	0.850932	0.772136	0.27044	0.602695	1.22764	-0.95572	3.41099	-0.331419	0.611789	0.588011	0.863809	-0.478136	-2.20808	1.25181	-0.226469	0.493798	0.646503	0.941201	-0.326725	-1.72303	1.06958
	Bacteria	Firmicutes	Clostridia	Clostridiales	Ruminococcaceae	Ruminococcaceae_UCG-013	0.136769	0.391422	0.726776	0.775883	0.197316	-0.909499	1.30413	0.402998	0.3059	0.187699	0.296564	0.581403	-0.283585	1.44639	0.816008	0.805792	0.311214	0.622428	1.17725	-1.10127	3.45578	0.796195	0.734546	0.278397	0.603193	1.14867	-0.928396	3.22573	-1.5843	0.557457	0.00448304	0.0306341	-2.28566	-3.86197	-0.709347	-1.0311	0.460218	0.0250604	0.11138	-1.48757	-2.78892	-0.186219
	Bacteria	Firmicutes	Clostridia	Clostridiales	Ruminococcaceae	Ruminococcus_1	-0.16031	0.389839	0.680911	0.768456	-0.231278	-1.33362	0.871063	-0.226488	0.306889	0.460507	0.582553	-0.326753	-1.19454	0.541032	0.156277	0.806487	0.846352	0.927509	0.22546	-2.05503	2.50595	0.161123	0.734662	0.826404	0.943214	0.232451	-1.84494	2.30984	-0.270087	0.578293	0.64047	0.863809	-0.389653	-2.02488	1.24558	-0.258205	0.466223	0.579701	0.924068	-0.37251	-1.69084	0.94582
	Bacteria	Firmicutes	Clostridia	Clostridiales	Ruminococcaceae	Ruminococcus_2	0.688861	0.350065	0.0490901	0.143634	0.993816	0.00394363	1.98369	0.455491	0.276173	0.0990871	0.22331	0.657135	-0.123795	1.43806	2.40025	0.710853	0.000733933	0.00489288	3.46283	1.45277	5.4729	1.45791	0.655963	0.0262466	0.107749	2.10332	0.24846	3.95817	-1.09042	0.516335	0.0347	0.149758	-1.57314	-3.03317	-0.11311	-0.90448	0.417486	0.0302737	0.121095	-1.30489	-2.48541	-0.12437
	Bacteria	Firmicutes	Clostridia	Clostridiales	Lachnospiraceae	Sellimonas	-1.0864	0.64077	0.0899885	0.229325	-1.56734	-3.37923	0.244551	-1.18241	0.503268	0.0188005	0.0653249	-1.70586	-3.12894	-0.282774	-0.526593	1.34195	0.694757	0.813197	-0.759713	-4.55433	3.03491	NA	NA	NA	NA	NA	NA	NA	1.34155	0.965455	0.164665	0.421953	1.93545	-0.794552	4.66545	2.08402	0.77538	0.00719368	0.0411068	3.00661	0.81408	5.19914
	Bacteria	Firmicutes	Bacilli	Lactobacillales	Streptococcaceae	Streptococcus	0.510656	0.257256	0.0471435	0.143244	0.73672	0.00928182	1.46416	0.467616	0.202731	0.0210781	0.0693819	0.674627	0.101368	1.24789	-0.0947312	0.540941	0.860983	0.930793	-0.136668	-1.66628	1.39294	-0.0595295	0.492815	0.903854	0.943214	-0.0858829	-1.47941	1.30764	-0.409713	0.386577	0.289214	0.608092	-0.59109	-1.68421	0.502028	-0.156819	0.312931	0.61628	0.930234	-0.226242	-1.11111	0.658628
	Bacteria	Firmicutes	Clostridia	Clostridiales	Ruminococcaceae	Subdoligranulum	1.1545	0.280836	3.94063e-05	0.000345899	1.66559	0.871475	2.45971	0.900064	0.220771	4.5638e-05	0.000360021	1.29852	0.674248	1.92279	1.22134	0.615867	0.0473544	0.164711	1.76202	0.0205397	3.50349	1.24151	0.55701	0.0258218	0.107749	1.79112	0.216072	3.36617	-1.30627	0.433222	0.00256763	0.0191406	-1.88456	-3.10957	-0.659542	-0.7761	0.356481	0.0294718	0.121095	-1.11968	-2.12769	-0.111662
	Bacteria	Proteobacteria	Gammaproteobacteria	Betaproteobacteriales	Burkholderiaceae	Sutterella	-0.275809	0.771796	0.720822	0.775883	-0.397909	-2.5803	1.78449	-0.0993311	0.606201	0.869843	0.880994	-0.143305	-1.85745	1.57084	-2.4285	1.56609	0.120979	0.312204	-3.50358	-7.93198	0.924817	-1.73449	1.43456	0.226634	0.524051	-2.50234	-6.55882	1.55414	2.84853	1.10368	0.00985331	0.0621517	4.10956	0.988699	7.23042	1.10766	0.0473447	4.73395e-121	3.78716e-119	1.59802	1.46414	1.73189
	Bacteria	Firmicutes	Clostridia	Clostridiales	Peptostreptococcaceae	Terrisporobacter	NA	NA	NA	NA	NA	NA	NA	NA	NA	NA	NA	NA	NA	NA	NA	NA	NA	NA	NA	NA	NA	NA	NA	NA	NA	NA	NA	NA	NA	NA	NA	NA	NA	NA	NA	-3.69548	0.852072	1.44409e-05	0.000144409	-5.33145	-7.74084	-2.92206
	Bacteria	Firmicutes	Erysipelotrichia	Erysipelotrichales	Erysipelotrichaceae	Turicibacter	1.74063	0.501536	0.000519301	0.00315575	2.5112	1.09301	3.92938	1.48485	0.390745	0.000144659	0.00087908	2.14219	1.03729	3.24709	2.23879	1.07226	0.0368045	0.154966	3.22989	0.197894	6.26189	2.02747	0.969977	0.0365975	0.135934	2.92502	0.182236	5.66781	-1.58357	0.768192	0.0392619	0.153308	-2.28462	-4.45682	-0.112413	-1.19808	0.62447	0.0550413	0.191448	-1.72846	-3.49426	0.0373431
	Bacteria	Firmicutes	Clostridia	Clostridiales	Lachnospiraceae	Tyzzerella	-0.72961	0.0490086	3.98111e-50	1.04836e-48	-1.0526	-1.19119	-0.914023	-0.341325	0.0374032	7.13658e-20	8.05414e-19	-0.492428	-0.598193	-0.386664	-1.15005	0.0985113	1.72575e-31	1.97228e-30	-1.65917	-1.93772	-1.38061	-1.29275	0.0864805	1.59385e-50	2.072e-49	-1.86504	-2.10958	-1.6205	1.02238	0.0679887	4.17391e-51	1.14087e-49	1.47498	1.28273	1.66723	0.89544	0.0575111	1.16658e-54	2.33317e-53	1.29185	1.12922	1.45447
	Bacteria	Firmicutes	Clostridia	Clostridiales	Lachnospiraceae	Tyzzerella_4	0.469142	0.0281494	2.31002e-62	9.12459e-61	0.676829	0.597232	0.756427	0.371913	0.0222342	8.32443e-63	3.28815e-61	0.536557	0.473685	0.599428	1.99363	0.0669267	5.54992e-195	3.18985e-193	2.8762	2.68695	3.06544	0.84037	0.0550719	1.42318e-52	2.22015e-51	1.2124	1.05667	1.36812	-0.144783	0.0415732	0.000496553	0.00508967	-0.208878	-0.326434	-0.0913222	-0.533401	0.0313511	6.48924e-65	1.73046e-63	-0.769535	-0.858186	-0.680884
	Bacteria	Firmicutes	Clostridia	Clostridiales	Ruminococcaceae	UBA1819	-0.707957	0.283716	0.0125849	0.0523269	-1.02137	-1.82362	-0.219108	-0.534115	0.224951	0.0175795	0.0653249	-0.770565	-1.40666	-0.134474	1.38574	0.586865	0.0182132	0.084856	1.9992	0.339729	3.65867	1.26768	0.537592	0.0183702	0.0842869	1.82888	0.308736	3.34902	-0.657607	0.426761	0.123335	0.374502	-0.948726	-2.15547	0.258019	-0.0864801	0.347359	0.803388	0.960625	-0.124764	-1.10698	0.857456
	Bacteria	Firmicutes	Clostridia	Clostridiales	Lachnospiraceae	UC5-1-2E3	-0.30058	0.042398	1.3462e-12	2.127e-11	-0.433645	-0.553533	-0.313757	-0.135165	0.0333327	5.01295e-05	0.000360021	-0.195002	-0.289256	-0.100747	-1.90834	0.0956769	1.63507e-88	4.36018e-87	-2.75315	-3.02369	-2.48261	-1.27532	0.0779771	4.00384e-60	7.80748e-59	-1.8399	-2.06039	-1.6194	1.33531	1.1603	0.249801	0.553612	1.92644	-1.35451	5.20739	NA	NA	NA	NA	NA	NA	NA
	Bacteria	Firmicutes	Negativicutes	Selenomonadales	Veillonellaceae	Veillonella	1.75711	0.565479	0.00188802	0.00994358	2.53498	0.935986	4.13397	1.14388	0.46004	0.0129019	0.0566249	1.65026	0.349415	2.95111	NA	NA	NA	NA	NA	NA	NA	NA	NA	NA	NA	NA	NA	NA	-3.41868	0.837542	4.46877e-05	0.000732878	-4.93211	-7.30042	-2.56381	-2.02126	0.696036	0.00368467	0.0226749	-2.91607	-4.88424	-0.947901

## Sheet: Supplementary Data 2
	Supplementary Data 2. Association of diet with with abundance of Metacyc pathway. Parameters are from MaAsLin2 model adjusted for age, sex, race, and platform. Trend tests across tertile are done by entering the tertile midpoints into the model as continuous term. q-trends are generated using p-trends adjusted with FDR procedure to account for multiple comparison. NA cells are removed due to smal…
			HEI (tertile trend)							HEI (per IQR increase)							Dietary fiber intake (tertile trend)							Dietary fiber intake (per % energy)
	Pathway	Description	Coef	SE	p-trend	q-trend	Log2FC	Log2FC lower	Log2FC upper	Coef	SE	p-value	q-value	Log2FC	Log2FC lower	Log2FC upper	Coef	SE	p-trend	q-trend	Log2FC	Log2FC lower	Log2FC upper	Coef	SE	p-value	q-value	Log2FC	Log2FC lower	Log2FC upper
	1CMET2-PWY	N10-formyl-tetrahydrofolate biosynthesis	0.0168081	0.0215326	0.435043	0.747648	0.024249	-0.0366382	0.0851362	0.0155355	0.0169461	0.35927	0.718388	0.0224129	-0.0255052	0.0703311	0.082569	0.0437877	0.0593402	0.217034	0.119122	-0.00469597	0.24294	0.0623003	0.0401557	0.120789	0.548295	0.0898804	-0.0236672	0.203428
	3-HYDROXYPHENYLACETATE-DEGRADATION-PWY	4-hydroxyphenylacetate degradation	0.309191	0.506696	0.541723	0.798975	0.446068	-0.986707	1.87884	-0.0755327	0.399972	0.850214	0.927999	-0.108971	-1.23997	1.02202	-3.71151	1.01655	0.000261144	0.0142759	-5.35458	-8.22906	-2.48009	-2.41105	0.935777	0.00998011	0.305754	-3.47841	-6.12449	-0.832325
	ALL-CHORISMATE-PWY	superpathway of chorismate metabolism	-0.0604225	0.269566	0.822643	0.907776	-0.0871712	-0.84942	0.675077	-0.0748154	0.212371	0.724623	0.878578	-0.107936	-0.708453	0.492582	-0.477284	0.556274	0.390891	0.610535	-0.688576	-2.26154	0.884391	-0.068344	0.507895	0.892957	0.984358	-0.0985995	-1.53477	1.33757
	ANAEROFRUCAT-PWY	homolactic fermentation	-0.0342772	0.0367577	0.351069	0.721762	-0.0494515	-0.153391	0.0544874	0.0046631	0.0291071	0.87272	0.931649	0.00672743	-0.0755782	0.0890331	-0.0609683	0.0761201	0.423162	0.645567	-0.0879586	-0.303202	0.127285	-0.0361819	0.069491	0.602597	0.842635	-0.0521994	-0.248698	0.144299
	ANAGLYCOLYSIS-PWY	glycolysis III (from glucose)	0.0108718	0.0233076	0.640895	0.84176	0.0156846	-0.0502218	0.0815911	0.0122543	0.0183419	0.504069	0.796908	0.0176792	-0.034186	0.0695444	0.0904577	0.0472587	0.0556079	0.207266	0.130503	-0.00312971	0.264136	0.0553834	0.0435544	0.203518	0.548295	0.0799013	-0.0432566	0.203059
	ARG+POLYAMINE-SYN	superpathway of arginine and polyamine biosynthesis	0.0423168	0.0945013	0.654304	0.84176	0.0610503	-0.206169	0.32827	-0.0457991	0.07441	0.538227	0.822809	-0.0660742	-0.276482	0.144334	-0.249733	0.193921	0.197814	0.400512	-0.360289	-0.908637	0.18806	-0.189705	0.177123	0.284153	0.602261	-0.273686	-0.774533	0.22716
	ARGDEG-PWY	superpathway of L-arginine, putrescine, and 4-aminobutanoate degradation	-0.39298	0.34153	0.249878	0.721762	-0.566951	-1.53269	0.398788	-0.107341	0.269818	0.690757	0.878578	-0.15486	-0.917819	0.608098	-0.28467	0.708062	0.687654	0.827508	-0.410692	-2.41287	1.59148	0.248709	0.645005	0.699799	0.904494	0.358811	-1.46506	2.18268
	ARGORNPROST-PWY	arginine, ornithine and proline interconversion	0.122956	0.11604	0.289324	0.721762	0.177389	-0.150735	0.505513	0.0321512	0.0919453	0.726581	0.878578	0.0463844	-0.213608	0.306377	0.0285582	0.241434	0.905841	0.952812	0.0412007	-0.641497	0.723898	0.00258521	0.21996	0.990623	0.993498	0.00372968	-0.618246	0.625705
	ARGSYN-PWY	L-arginine biosynthesis I (via L-ornithine)	0.030052	0.0320734	0.34877	0.721762	0.0433559	-0.0473375	0.134049	0.0314398	0.0251747	0.211715	0.686037	0.045358	-0.025828	0.116544	0.136564	0.0649966	0.0356326	0.184564	0.19702	0.0132306	0.38081	0.0839319	0.0600428	0.162153	0.548295	0.121088	-0.0486939	0.29087
	ARGSYNBSUB-PWY	L-arginine biosynthesis II (acetyl cycle)	0.0358461	0.0374854	0.338937	0.721762	0.0517149	-0.0542818	0.157712	0.0358384	0.0294424	0.223514	0.686037	0.0517038	-0.0315498	0.134957	0.155592	0.0760835	0.0408528	0.1849	0.224472	0.0093323	0.439612	0.10157	0.0701279	0.147518	0.548295	0.146534	-0.0517648	0.344834
	ARO-PWY	chorismate biosynthesis I	0.0427985	0.0269912	0.112819	0.655473	0.0617452	-0.0145773	0.138068	0.0336718	0.0212689	0.113387	0.686037	0.0485782	-0.0115635	0.10872	0.128325	0.0548944	0.0194041	0.184564	0.185134	0.0299103	0.340358	0.0714526	0.0509963	0.161174	0.548295	0.103084	-0.041117	0.247286
	ASPASN-PWY	superpathway of L-aspartate and L-asparagine biosynthesis	0.0137575	0.0319713	0.666971	0.84176	0.0198479	-0.0705567	0.110253	0.0147151	0.0251701	0.5588	0.822809	0.0212294	-0.0499437	0.0924024	0.0744458	0.0656957	0.257134	0.465966	0.107403	-0.0783639	0.293169	0.047693	0.0600768	0.427272	0.698984	0.0688065	-0.101072	0.238684
	AST-PWY	L-arginine degradation II (AST pathway)	0.563074	0.348538	0.106195	0.655473	0.812344	-0.17321	1.7979	0.336742	0.275845	0.222176	0.686037	0.485816	-0.294187	1.26582	-1.5108	0.720533	0.0360124	0.184564	-2.17963	-4.21707	-0.142192	-0.541179	0.660375	0.4125	0.691604	-0.780756	-2.64809	1.08657
	BIOTIN-BIOSYNTHESIS-PWY	biotin biosynthesis I	-0.154721	0.102659	0.131774	0.655473	-0.223216	-0.513503	0.0670708	-0.123905	0.0809083	0.125663	0.686037	-0.178757	-0.40754	0.0500254	-0.458668	0.209805	0.0288032	0.184564	-0.661718	-1.25498	-0.068458	-0.370715	0.192318	0.0539029	0.404189	-0.534829	-1.07864	0.00898503
	BRANCHED-CHAIN-AA-SYN-PWY	superpathway of branched amino acid biosynthesis	0.0190705	0.0261617	0.466035	0.75132	0.0275129	-0.0464642	0.10149	0.0222743	0.0205381	0.278128	0.696483	0.032135	-0.0259402	0.0902102	0.126425	0.0525151	0.0160667	0.184564	0.182392	0.0338962	0.330888	0.0663753	0.0489085	0.174739	0.548295	0.0957593	-0.0425383	0.234057
	CALVIN-PWY	Calvin-Benson-Bassham cycle	0.0166744	0.0246172	0.498186	0.759906	0.024056	-0.0455536	0.0936656	0.0157479	0.0193765	0.416372	0.743808	0.0227194	-0.0320711	0.0775099	0.105208	0.0497617	0.0344958	0.184564	0.151783	0.0110722	0.292493	0.0629107	0.0460002	0.171431	0.548295	0.090761	-0.0393128	0.220835
	CATECHOL-ORTHO-CLEAVAGE-PWY	catechol degradation to &beta;-ketoadipate	0.608985	0.529234	0.249859	0.721762	0.87858	-0.617926	2.37509	0.14545	0.419299	0.728674	0.878578	0.209841	-0.975803	1.39548	NA	NA	NA	NA	NA	NA	NA	-1.77871	0.99383	0.073494	0.442276	-2.56613	-5.37637	0.244102
	CENTFERM-PWY	pyruvate fermentation to butanoate	-0.0397032	0.214836	0.85338	0.923101	-0.0572796	-0.664767	0.550208	-0.0808431	0.169173	0.632742	0.847057	-0.116632	-0.595	0.361736	-0.580142	0.441473	0.188811	0.394458	-0.836968	-2.08531	0.411377	-0.231126	0.404277	0.567524	0.810405	-0.333444	-1.47661	0.809723
	CHLOROPHYLL-SYN	chlorophyllide a biosynthesis I (aerobic, light-dependent)	NA	NA	NA	NA	NA	NA	NA	NA	NA	NA	NA	NA	NA	NA	NA	NA	NA	NA	NA	NA	NA	2.99425	1.57164	0.0567572	0.406961	4.31979	-0.124309	8.76389
	COA-PWY	coenzyme A biosynthesis I	0.0308621	0.0265079	0.244319	0.721762	0.0445246	-0.0304314	0.119481	0.0298241	0.0208004	0.151622	0.686037	0.0430271	-0.0157897	0.101844	0.0787664	0.0545833	0.149007	0.351613	0.113636	-0.0407084	0.26798	0.0511428	0.0500199	0.306568	0.62237	0.0737835	-0.0676568	0.215224
	COBALSYN-PWY	adenosylcobalamin salvage from cobinamide I	0.0480143	0.0385436	0.212869	0.721762	0.06927	-0.039719	0.178259	0.0294983	0.0304797	0.333144	0.713574	0.042557	-0.04363	0.128744	0.174699	0.0782041	0.0254904	0.184564	0.252038	0.0309013	0.473174	0.0681982	0.0728812	0.349405	0.639943	0.0983891	-0.107696	0.304474
	CODH-PWY	reductive acetyl coenzyme A pathway	-0.323986	0.216752	0.134985	0.655473	-0.467413	-1.08032	0.145493	-0.286985	0.170766	0.0928459	0.686037	-0.414032	-0.896904	0.0688406	-0.191817	0.452275	0.671481	0.824891	-0.276733	-1.55562	1.00216	-0.352452	0.411138	0.391302	0.666003	-0.50848	-1.67105	0.654087
	COLANSYN-PWY	colanic acid building blocks biosynthesis	-0.0952518	0.0572824	0.0963436	0.655473	-0.137419	-0.299396	0.0245573	-0.0964808	0.0447229	0.0309821	0.669747	-0.139192	-0.265655	-0.0127303	-0.177993	0.11882	0.134131	0.32832	-0.25679	-0.592775	0.079195	-0.165102	0.108232	0.12715	0.548295	-0.238192	-0.544239	0.067855
	COMPLETE-ARO-PWY	superpathway of aromatic amino acid biosynthesis	0.0447146	0.0266915	0.0938881	0.655473	0.0645095	-0.0109656	0.139985	0.0355683	0.0210248	0.0906975	0.686037	0.0513142	-0.00813727	0.110766	0.127623	0.0543606	0.0188894	0.184564	0.184121	0.0304062	0.337835	0.0713069	0.0505046	0.157983	0.548295	0.102874	-0.0399368	0.245685
	DAPLYSINESYN-PWY	L-lysine biosynthesis I	0.0318663	0.037661	0.397478	0.747648	0.0459733	-0.06052	0.152467	0.0225186	0.0297019	0.44836	0.759039	0.0324874	-0.0515002	0.116475	0.140063	0.0767259	0.0679266	0.22505	0.202068	-0.0148888	0.419024	0.0764964	0.0707559	0.279639	0.600244	0.110361	-0.0897143	0.310436
	DENITRIFICATION-PWY	nitrate reduction I (denitrification)	2.32514	0.951024	0.0144899	0.532905	3.35447	0.665279	6.04367	0.891882	0.00995652	0	0	1.28671	1.25856	1.31487	0.527684	1.87621	0.778518	0.88817	0.761288	-4.54403	6.06661	1.13889	1.68566	0.499275	0.759516	1.64307	-3.12345	6.40959
	DENOVOPURINE2-PWY	superpathway of purine nucleotides de novo biosynthesis II	-0.0351664	0.0454989	0.439578	0.747648	-0.0507344	-0.179391	0.0779222	-0.0186478	0.0359215	0.603673	0.832853	-0.0269031	-0.128478	0.0746715	-0.131445	0.0933585	0.159142	0.359991	-0.189635	-0.453624	0.0743528	-0.0759093	0.0856297	0.375357	0.663917	-0.109514	-0.351648	0.13262
	DTDPRHAMSYN-PWY	dTDP-L-rhamnose biosynthesis I	0.0030009	0.0299181	0.920103	0.957718	0.00432938	-0.0802696	0.0889284	0.0121616	0.0235406	0.605421	0.832853	0.0175454	-0.04902	0.0841109	0.071788	0.0613906	0.242257	0.454059	0.103568	-0.070025	0.277161	0.0573521	0.0560268	0.305998	0.62237	0.0827416	-0.0756843	0.241168
	ECASYN-PWY	enterobacterial common antigen biosynthesis	-0.396257	0.324837	0.222516	0.721762	-0.571678	-1.49021	0.346857	-0.128533	0.256684	0.616553	0.835492	-0.185433	-0.911255	0.540388	-0.317072	0.673646	0.637869	0.801351	-0.457439	-2.36229	1.44742	0.221338	0.613773	0.718385	0.906726	0.319323	-1.41623	2.05488
	ENTBACSYN-PWY	enterobactin biosynthesis	-0.101752	0.302577	0.736657	0.867735	-0.146797	-1.00239	0.708796	-0.0326215	0.2385	0.891206	0.943646	-0.0470629	-0.721465	0.627339	-0.378996	0.625303	0.544449	0.750333	-0.546775	-2.31493	1.22138	0.156712	0.570078	0.783397	0.942874	0.226087	-1.38591	1.83809
	FAO-PWY	fatty acid &beta;-oxidation I	0.616323	0.268578	0.0217468	0.5829	0.889166	0.129712	1.64862	0.323164	0.214159	0.1313	0.686037	0.466227	-0.139345	1.0718	-1.13688	0.559826	0.0422789	0.1849	-1.64016	-3.22318	-0.0571536	-0.489999	0.513728	0.34018	0.637313	-0.706919	-2.15958	0.745741
	FASYN-ELONG-PWY	fatty acid elongation -- saturated	-0.1255	0.0845811	0.137866	0.655473	-0.181058	-0.420227	0.0581101	-0.0974012	0.0667133	0.144291	0.686037	-0.14052	-0.329164	0.0481239	-0.232178	0.175365	0.185513	0.394458	-0.334962	-0.830837	0.160914	-0.168358	0.160352	0.293751	0.614871	-0.242889	-0.696313	0.210535
	FASYN-INITIAL-PWY	superpathway of fatty acid biosynthesis initiation (E. coli)	-0.106199	0.10999	0.334277	0.721762	-0.153213	-0.46423	0.157804	-0.100028	0.0865191	0.247623	0.686037	-0.14431	-0.388959	0.100338	-0.359069	0.225627	0.111513	0.294969	-0.518027	-1.15603	0.119973	-0.27642	0.206397	0.180485	0.548295	-0.39879	-0.982415	0.184836
	FERMENTATION-PWY	mixed acid fermentation	-0.0819646	0.0560794	0.143856	0.655473	-0.11825	-0.276825	0.0403248	-0.0459219	0.0444457	0.301504	0.696483	-0.0662513	-0.19193	0.0594269	-0.0911412	0.116966	0.435856	0.661855	-0.131489	-0.462232	0.199254	-0.0928792	0.106464	0.382991	0.663917	-0.133996	-0.435043	0.167051
	FOLSYN-PWY	superpathway of tetrahydrofolate biosynthesis and salvage	0.0149075	0.0226575	0.51057	0.775223	0.021507	-0.0425613	0.0855754	0.0189445	0.0177818	0.2867	0.696483	0.0273311	-0.0229501	0.0776124	0.0648077	0.046448	0.162933	0.360127	0.0934977	-0.0378425	0.224838	0.0868886	0.0417606	0.0374674	0.404189	0.125354	0.00726796	0.24344
	FUC-RHAMCAT-PWY	superpathway of fucose and rhamnose degradation	-0.104452	0.0692404	0.131417	0.655473	-0.150692	-0.346482	0.0450978	-0.091346	0.0544678	0.09353	0.686037	-0.131784	-0.285802	0.0222332	0.0572152	0.144802	0.692749	0.829277	0.082544	-0.32691	0.491998	0.00923709	0.132019	0.944219	0.984358	0.0133263	-0.359982	0.386635
	FUCCAT-PWY	fucose degradation	-0.0999849	0.0818455	0.221848	0.721762	-0.144248	-0.375681	0.0871853	-0.0699427	0.0646442	0.279269	0.696483	-0.100906	-0.283699	0.0818873	0.229887	0.168948	0.173609	0.37463	0.331657	-0.146074	0.809388	0.170065	0.154411	0.270732	0.599386	0.245351	-0.191273	0.681976
	GALACT-GLUCUROCAT-PWY	superpathway of hexuronide and hexuronate degradation	-0.0782919	0.0654616	0.231698	0.721762	-0.112951	-0.298056	0.0721533	-0.0551359	0.0516887	0.286111	0.696483	-0.0795444	-0.225704	0.0666149	0.0546059	0.136326	0.688749	0.827508	0.0787797	-0.306707	0.464267	0.0276714	0.124266	0.823786	0.957351	0.0399214	-0.311464	0.391306
	GALACTARDEG-PWY	D-galactarate degradation I	-0.531373	0.243399	0.0290257	0.640501	-0.766608	-1.45486	-0.0783545	-0.466167	0.192107	0.0152411	0.506006	-0.672536	-1.21575	-0.129318	-0.969165	0.505684	0.0552963	0.207266	-1.39821	-2.82812	0.0317054	-1.09253	0.457831	0.0170176	0.38233	-1.57619	-2.87079	-0.281593
	GALACTUROCAT-PWY	D-galacturonate degradation I	-0.0802093	0.0599602	0.180991	0.70876	-0.115718	-0.285266	0.0538307	-0.0623725	0.0472928	0.187216	0.686037	-0.0899845	-0.223713	0.0437444	-0.0412742	0.125148	0.741549	0.874921	-0.059546	-0.413425	0.294333	-0.0535667	0.113948	0.638284	0.867346	-0.0772804	-0.399488	0.244928
	GLCMANNANAUT-PWY	superpathway of N-acetylglucosamine, N-acetylmannosamine and N-acetylneuraminate degradation	-0.00984958	0.0576195	0.86427	0.928809	-0.0142099	-0.17714	0.14872	-0.0080971	0.0454039	0.85846	0.927999	-0.0116816	-0.140069	0.116706	0.0548438	0.119036	0.64499	0.801351	0.0791228	-0.257472	0.415718	0.0407702	0.108485	0.707055	0.905999	0.0588189	-0.247942	0.36558
	GLUCARDEG-PWY	D-glucarate degradation I	-0.249063	0.167554	0.137157	0.655473	-0.359323	-0.833113	0.114468	-0.140085	0.132625	0.290855	0.696483	-0.2021	-0.577122	0.172922	0.0415488	0.349342	0.905327	0.952812	0.0599422	-0.927885	1.04777	0.0432536	0.318237	0.891888	0.984358	0.0624018	-0.837472	0.962276
	GLUCARGALACTSUPER-PWY	superpathway of D-glucarate and D-galactarate degradation	-0.531373	0.243399	0.0290257	0.640501	-0.766608	-1.45486	-0.0783545	-0.466167	0.192107	0.0152411	0.506006	-0.672536	-1.21575	-0.129318	-0.969165	0.505684	0.0552963	0.207266	-1.39821	-2.82812	0.0317054	-1.09253	0.457831	0.0170176	0.38233	-1.57619	-2.87079	-0.281593
	GLUCONEO-PWY	gluconeogenesis I	-0.0246882	0.0256716	0.336204	0.721762	-0.0356175	-0.108209	0.0369735	0.00359103	0.0203336	0.859818	0.927999	0.00518076	-0.0523163	0.0626778	0.0446138	0.0531555	0.401296	0.622291	0.0643642	-0.0859426	0.214671	0.0180249	0.0485827	0.710626	0.906409	0.0260045	-0.111372	0.163381
	GLUCOSE1PMETAB-PWY	glucose and glucose-1-phosphate degradation	0.102901	0.22042	0.640613	0.84176	0.148455	-0.474822	0.771733	0.0179553	0.173843	0.917737	0.952644	0.0259041	-0.46567	0.517478	-0.29487	0.45548	0.517384	0.733449	-0.425408	-1.71336	0.862544	-0.0514098	0.415602	0.901553	0.984358	-0.0741687	-1.24936	1.10102
	GLUCUROCAT-PWY	superpathway of &beta;-D-glucuronide and D-glucuronate degradation	-0.0624105	0.0688615	0.364767	0.727336	-0.0900394	-0.284758	0.104679	-0.0466682	0.0543031	0.39012	0.742811	-0.0673279	-0.22088	0.0862241	0.108141	0.142616	0.448293	0.663044	0.156014	-0.247259	0.559287	0.0656749	0.130151	0.613837	0.851288	0.0947489	-0.273278	0.462775
	GLUTORN-PWY	L-ornithine biosynthesis	0.0219944	0.0372486	0.554872	0.803043	0.0317312	-0.0735959	0.137058	0.0311288	0.0292201	0.28673	0.696483	0.0449094	-0.0377158	0.127535	0.155905	0.0753107	0.0384377	0.1849	0.224923	0.0119685	0.437878	0.109198	0.0693148	0.115167	0.548295	0.157539	-0.0384615	0.353539
	GLYCOCAT-PWY	glycogen degradation I (bacterial)	-0.00229051	0.0330934	0.94482	0.974253	-0.0033045	-0.0968822	0.0902732	0.00447569	0.026074	0.86371	0.927999	0.00645706	-0.067272	0.0801861	0.0849034	0.0678292	0.210671	0.416265	0.12249	-0.0693097	0.314289	0.0336949	0.0622413	0.58826	0.829471	0.0486115	-0.127387	0.22461
	GLYCOGENSYNTH-PWY	glycogen biosynthesis I (from ADP-D-Glucose)	0.0422231	0.0432945	0.329434	0.721762	0.0609151	-0.061508	0.183338	0.0285694	0.0341655	0.403039	0.743808	0.041217	-0.0553923	0.137826	0.124121	0.0890219	0.163233	0.360127	0.179069	-0.0726562	0.430795	0.0470905	0.0818436	0.565039	0.810405	0.0679373	-0.16349	0.299365
	GLYCOL-GLYOXDEG-PWY	superpathway of glycol metabolism and degradation	-0.30001	0.279368	0.282873	0.721762	-0.432823	-1.22279	0.357142	-0.0976423	0.220751	0.658258	0.857027	-0.140868	-0.765081	0.483345	0.484694	0.578617	0.402213	0.622291	0.699265	-0.936879	2.33541	0.856457	0.523831	0.102052	0.537366	1.23561	-0.245621	2.71683
	GLYCOLYSIS	glycolysis I (from glucose 6-phosphate)	-0.0236701	0.0311566	0.447425	0.747648	-0.0341488	-0.12225	0.0539523	0.01065	0.0246062	0.665146	0.862611	0.0153647	-0.0542137	0.0849432	-0.0238823	0.0645968	0.711596	0.842612	-0.0344549	-0.217114	0.148204	-0.0130072	0.0588767	0.825152	0.957351	-0.0187655	-0.18525	0.147719
	GLYCOLYSIS-E-D	superpathway of glycolysis and Entner-Doudoroff	-0.0487545	0.0980276	0.618939	0.836199	-0.0703379	-0.347529	0.206853	-0.110586	0.0765671	0.148654	0.686037	-0.159542	-0.376049	0.0569654	-0.262878	0.201163	0.191282	0.397092	-0.379253	-0.948077	0.189571	-0.19926	0.183808	0.278335	0.600244	-0.287472	-0.807222	0.232279
	GLYCOLYSIS-TCA-GLYOX-BYPASS	superpathway of glycolysis, pyruvate dehydrogenase, TCA, and glyoxylate bypass	0.291171	0.311992	0.350683	0.721762	0.420071	-0.462143	1.30229	0.14029	0.246342	0.56902	0.822809	0.202396	-0.49418	0.898972	-0.75758	0.644844	0.240064	0.452535	-1.09296	-2.91637	0.730457	-0.104159	0.589335	0.859712	0.978076	-0.15027	-1.81672	1.51618
	GLYOXYLATE-BYPASS	glyoxylate cycle	0.38215	0.312414	0.221249	0.721762	0.551326	-0.332083	1.43473	0.20459	0.246922	0.407352	0.743808	0.295161	-0.403055	0.993378	-0.664087	0.647549	0.305109	0.529501	-0.958075	-2.78914	0.872988	0.0505268	0.591237	0.931896	0.984358	0.0728948	-1.59894	1.74473
	GOLPDLCAT-PWY	superpathway of glycerol degradation to 1,3-propanediol	-0.105896	0.202823	0.601595	0.830614	-0.152775	-0.726295	0.420744	-0.0909579	0.159798	0.569216	0.822809	-0.131225	-0.583082	0.320633	-0.201685	0.419572	0.630736	0.801351	-0.29097	-1.47739	0.895448	-0.420428	0.380846	0.269622	0.599386	-0.60655	-1.68346	0.470361
	HEME-BIOSYNTHESIS-II	heme biosynthesis I (aerobic)	0.419856	0.202689	0.0383181	0.655473	0.605725	0.0325857	1.17886	0.226705	0.161573	0.160582	0.686037	0.327067	-0.12981	0.783943	0.121828	0.426696	0.775249	0.88817	0.175761	-1.0308	1.38232	0.333157	0.387744	0.390219	0.666003	0.480645	-0.615772	1.57706
	HEMESYN2-PWY	heme biosynthesis II (anaerobic)	0.084349	0.162695	0.604144	0.830614	0.12169	-0.338359	0.581738	0.00183669	0.12837	0.988584	0.992056	0.00264979	-0.360341	0.36564	-0.250636	0.335996	0.455698	0.670265	-0.361592	-1.31168	0.5885	-0.0784023	0.3068	0.798299	0.949287	-0.113111	-0.980643	0.754422
	HEXITOLDEGSUPER-PWY	superpathway of hexitol degradation (bacteria)	-0.0345374	0.0849983	0.684499	0.842265	-0.049827	-0.290175	0.190521	0.0107652	0.0670305	0.872408	0.931649	0.0155308	-0.17401	0.205072	0.0244284	0.175916	0.889558	0.952812	0.0352427	-0.462193	0.532678	0.0657891	0.160115	0.681156	0.900194	0.0949137	-0.357841	0.547668
	HISDEG-PWY	L-histidine degradation I	-0.14916	0.089694	0.0963143	0.655473	-0.215193	-0.468819	0.0384333	-0.117765	0.0707138	0.0958374	0.686037	-0.169899	-0.369855	0.0300569	-0.547898	0.179855	0.0023165	0.108545	-0.790449	-1.29902	-0.281877	-0.432061	0.166184	0.00932513	0.305754	-0.623332	-1.09325	-0.153417
	HISTSYN-PWY	L-histidine biosynthesis	0.0128149	0.0291648	0.660374	0.84176	0.018488	-0.0639807	0.100957	0.0182709	0.0229226	0.42541	0.748963	0.0263593	-0.0384584	0.0911771	0.096352	0.0594743	0.105219	0.290016	0.139007	-0.0291679	0.307181	0.0405773	0.0548279	0.459249	0.730032	0.0585407	-0.0964953	0.213577
	HOMOSER-METSYN-PWY	L-methionine biosynthesis I	-0.0239814	0.0688963	0.72778	0.866529	-0.0345979	-0.229415	0.160219	0.0100266	0.0543169	0.853547	0.927999	0.0144654	-0.139126	0.168056	-0.031843	0.142531	0.823216	0.915305	-0.0459397	-0.448973	0.357094	0.0287376	0.129845	0.824841	0.957351	0.0414595	-0.3257	0.408619
	HSERMETANA-PWY	L-methionine biosynthesis III	-0.0396154	0.0771538	0.607629	0.830614	-0.057153	-0.275319	0.161013	-0.00183064	0.0608851	0.976014	0.992056	-0.00264105	-0.174805	0.169523	-0.114258	0.159315	0.473259	0.692987	-0.16484	-0.615332	0.285652	-0.0306529	0.145522	0.833168	0.957351	-0.0442228	-0.455714	0.367269
	ILEUSYN-PWY	L-isoleucine biosynthesis I (from threonine)	0.0194926	0.0257919	0.449792	0.747648	0.0281218	-0.0448096	0.101053	0.0217783	0.020255	0.282282	0.696483	0.0314194	-0.0258552	0.088694	0.115849	0.0520254	0.0259618	0.184564	0.167135	0.0200238	0.314246	0.0565845	0.0483619	0.241992	0.569461	0.0816341	-0.055118	0.218386
	KDO-NAGLIPASYN-PWY	superpathway of (Kdo)2-lipid A biosynthesis	-0.271856	0.281733	0.334574	0.721762	-0.392205	-1.18886	0.404446	-0.258582	0.221676	0.243418	0.686037	-0.373054	-0.999882	0.253774	-0.271574	0.584112	0.641978	0.801351	-0.391799	-2.04348	1.25988	-0.0274492	0.532495	0.958889	0.984358	-0.0396009	-1.54533	1.46613
	KETOGLUCONMET-PWY	ketogluconate metabolism	-0.569374	0.311508	0.0675794	0.655473	-0.821433	-1.70228	0.0594116	-0.500868	0.245318	0.0411803	0.686037	-0.722599	-1.41628	-0.0289187	-1.23953	0.645039	0.0546514	0.207266	-1.78826	-3.61223	0.0357	-1.02961	0.588126	0.0800036	0.451336	-1.48541	-3.14845	0.177618
	LACTOSECAT-PWY	lactose and galactose degradation I	-0.142209	0.219264	0.516615	0.78082	-0.205164	-0.825174	0.414846	-0.171267	0.175102	0.328026	0.711794	-0.247086	-0.74222	0.248047	0.389031	0.452843	0.390294	0.610535	0.561252	-0.719243	1.84175	0.576179	0.410149	0.160079	0.548295	0.831251	-0.328519	1.99102
	LEU-DEG2-PWY	L-leucine degradation I	1.05387	0.725873	0.146541	0.655473	1.52041	-0.532132	3.57295	-0.175651	0.577089	0.760842	0.898931	-0.253411	-1.88524	1.37841	-2.92995	1.47733	0.0473376	0.194084	-4.22702	-8.40445	-0.0495905	-2.69102	1.34955	0.0461511	0.404189	-3.88232	-7.69842	-0.0662155
	LPSSYN-PWY	superpathway of lipopolysaccharide biosynthesis	-0.507414	0.0303957	1.45858e-62	1.20698e-60	-0.732043	-0.817993	-0.646094	-0.521132	0.0236813	2.51786e-107	2.78644e-105	-0.751835	-0.818798	-0.684872	-1.00142	0.060854	7.57565e-61	8.28271e-59	-1.44475	-1.61682	-1.27267	-0.978786	0.0517676	9.92601e-80	1.67253e-77	-1.41209	-1.55847	-1.26571
	MET-SAM-PWY	superpathway of S-adenosyl-L-methionine biosynthesis	-0.00998163	0.0613001	0.870651	0.92963	-0.0144004	-0.187738	0.158937	0.0163918	0.0482801	0.734222	0.878578	0.0236483	-0.112872	0.160169	-0.0107157	0.126781	0.932642	0.965245	-0.0154594	-0.373956	0.343037	0.039047	0.115422	0.73514	0.917563	0.0563329	-0.270045	0.382711
	METH-ACETATE-PWY	methanogenesis from acetate	0.0893325	0.107264	0.404941	0.747648	0.12888	-0.174429	0.432188	0.0743841	0.0845104	0.378764	0.731102	0.107314	-0.131655	0.346282	0.252423	0.221125	0.253646	0.463754	0.364169	-0.261102	0.98944	0.207249	0.201653	0.304068	0.62237	0.298997	-0.271214	0.869208
	METHANOGENESIS-PWY	methanogenesis from H2 and CO2	-0.212515	0.50462	0.673654	0.84176	-0.306594	-1.7335	1.12031	-0.139047	0.397671	0.7266	0.878578	-0.200602	-1.32509	0.923886	-2.34359	1.03937	0.0241452	0.184564	-3.38109	-6.3201	-0.442069	-1.85802	0.960696	0.0531089	0.404189	-2.68056	-5.3971	0.0359881
	METHGLYUT-PWY	superpathway of methylglyoxal degradation	-0.353504	0.321063	0.270878	0.721762	-0.509999	-1.41786	0.397865	-0.0729886	0.253687	0.773568	0.902254	-0.1053	-0.822646	0.612046	0.50461	0.664974	0.447947	0.663044	0.727999	-1.15234	2.60833	0.899364	0.602872	0.135752	0.548295	1.29751	-0.407223	3.00224
	NAD-BIOSYNTHESIS-II	NAD salvage pathway II	-0.0577324	0.180536	0.749133	0.876194	-0.0832902	-0.593789	0.427208	-0.0402511	0.142274	0.777243	0.902254	-0.0580701	-0.460375	0.344234	0.0576918	0.373466	0.877234	0.952812	0.0832317	-0.972812	1.13928	0.0419918	0.340233	0.901774	0.984358	0.0605814	-0.90149	1.02265
	NAGLIPASYN-PWY	lipid IVA biosynthesis	-0.107467	0.104486	0.303704	0.721762	-0.155042	-0.450496	0.140413	-0.099797	0.0822041	0.224742	0.686037	-0.143977	-0.376424	0.0884704	-0.254414	0.215767	0.238353	0.451906	-0.367042	-0.977162	0.243079	-0.181435	0.19716	0.357446	0.644168	-0.261756	-0.819262	0.295751
	NONMEVIPP-PWY	methylerythritol phosphate pathway I	0.0333657	0.0280637	0.234468	0.721762	0.0481366	-0.0312187	0.127492	0.0180781	0.0222096	0.415657	0.743808	0.0260812	-0.0367204	0.0888827	0.1051	0.0573969	0.0670837	0.224525	0.151628	-0.0106727	0.313928	0.0465328	0.0530613	0.380507	0.663917	0.0671326	-0.0829078	0.217173
	NONOXIPENT-PWY	pentose phosphate pathway (non-oxidative branch)	0.01312	0.0289016	0.649863	0.84176	0.0189281	-0.0627965	0.100653	0.011626	0.0227674	0.6096	0.832853	0.0167728	-0.0476061	0.0811517	0.1292	0.0581839	0.0263813	0.184564	0.186397	0.0218712	0.350923	0.0746085	0.0539158	0.16642	0.548295	0.107637	-0.0448194	0.260094
	OANTIGEN-PWY	O-antigen building blocks biosynthesis (E. coli)	0.0543716	0.0386952	0.159984	0.68208	0.0784417	-0.030976	0.187859	0.0414152	0.0305056	0.174582	0.686037	0.0597495	-0.0265106	0.146009	0.0829948	0.0804368	0.302165	0.527182	0.119736	-0.107714	0.347186	0.0317515	0.0736514	0.666392	0.88415	0.0458077	-0.162455	0.25407
	ORNARGDEG-PWY	superpathway of L-arginine and L-ornithine degradation	-0.39298	0.34153	0.249878	0.721762	-0.566951	-1.53269	0.398788	-0.107341	0.269818	0.690757	0.878578	-0.15486	-0.917819	0.608098	-0.28467	0.708062	0.687654	0.827508	-0.410692	-2.41287	1.59148	0.248709	0.645005	0.699799	0.904494	0.358811	-1.46506	2.18268
	ORNDEG-PWY	superpathway of ornithine degradation	-0.317961	0.339458	0.348927	0.721762	-0.458721	-1.4186	0.501159	-0.0927049	0.267952	0.729361	0.878578	-0.133745	-0.891428	0.623938	-0.492746	0.702556	0.483077	0.701103	-0.710883	-2.69749	1.27572	0.0610223	0.640742	0.924127	0.984358	0.0880365	-1.72378	1.89985
	P105-PWY	TCA cycle IV (2-oxoglutarate decarboxylase)	0.0527761	0.298708	0.859759	0.926971	0.0761398	-0.76851	0.92079	-0.00531803	0.235409	0.981977	0.992056	-0.0076723	-0.673333	0.657988	-0.851647	0.614629	0.165861	0.362682	-1.22867	-2.96664	0.509309	-0.165215	0.562656	0.769038	0.929476	-0.238354	-1.82937	1.35266
	P108-PWY	pyruvate fermentation to propanoate I	-0.157969	0.0855598	0.0648488	0.655473	-0.227901	-0.469837	0.0140349	-0.119523	0.067546	0.0768093	0.686037	-0.172435	-0.363434	0.0185632	-0.312201	0.177343	0.0783334	0.244699	-0.450411	-0.951879	0.0510579	-0.258197	0.162131	0.111269	0.548295	-0.3725	-0.830956	0.0859566
	P122-PWY	heterolactic fermentation	-0.219145	0.132417	0.0979326	0.655473	-0.316159	-0.690593	0.0582741	-0.141201	0.104817	0.177939	0.686037	-0.203711	-0.500099	0.0926776	-0.0561091	0.27748	0.839753	0.927404	-0.0809483	-0.865573	0.703677	0.0602801	0.252765	0.811507	0.952884	0.0869657	-0.627774	0.801705
	P124-PWY	Bifidobacterium shunt	-0.121854	0.146418	0.405277	0.747648	-0.175798	-0.589822	0.238226	-0.0217177	0.115748	0.851167	0.927999	-0.031332	-0.358629	0.295965	0.146156	0.303473	0.630082	0.801351	0.210859	-0.647266	1.06898	0.219471	0.275955	0.426429	0.698984	0.31663	-0.463682	1.09694
	P125-PWY	superpathway of (R,R)-butanediol biosynthesis	0.294544	0.21103	0.162793	0.68208	0.424936	-0.17179	1.02166	0.0576273	0.167436	0.730714	0.878578	0.0831387	-0.390317	0.556594	-1.54615	0.421285	0.00024247	0.0142759	-2.23062	-3.42188	-1.03936	-1.46328	0.382641	0.000131225	0.0110557	-2.11106	-3.19305	-1.02907
	P161-PWY	acetylene degradation	0.0496656	0.0522837	0.342151	0.721762	0.0716523	-0.0761896	0.219494	0.0377296	0.0412092	0.359896	0.718388	0.0544323	-0.0620941	0.170959	0.155637	0.107384	0.147242	0.349967	0.224536	-0.0791126	0.528185	0.101233	0.0983764	0.303461	0.62237	0.146049	-0.132129	0.424226
	P162-PWY	L-glutamate degradation V (via hydroxyglutarate)	0.0062538	0.129123	0.961371	0.980148	0.00902232	-0.356097	0.374142	-0.0651613	0.101542	0.521057	0.812164	-0.0940079	-0.381137	0.193121	-0.145204	0.266646	0.586057	0.784599	-0.209486	-0.963476	0.544504	-0.142506	0.242818	0.557283	0.810405	-0.205592	-0.892205	0.481021
	P163-PWY	L-lysine fermentation to acetate and butanoate	-0.305355	0.13421	0.0228934	0.5829	-0.440535	-0.820038	-0.0610321	-0.272134	0.104978	0.00953391	0.395657	-0.392606	-0.68945	-0.0957613	-0.114157	0.283921	0.68763	0.827508	-0.164694	-0.967531	0.638144	-0.259075	0.257572	0.314495	0.62344	-0.373766	-1.1021	0.354566
	P164-PWY	purine nucleobases degradation I (anaerobic)	-0.033967	0.0820807	0.679003	0.84176	-0.049004	-0.281102	0.183094	-0.0374758	0.0646278	0.562002	0.822809	-0.0540661	-0.236813	0.128681	0.311039	0.16676	0.0621554	0.217034	0.448734	-0.0228109	0.920279	0.137175	0.154085	0.373328	0.663917	0.197901	-0.237801	0.633604
	P221-PWY	octane oxidation	0.296324	0.257521	0.249864	0.721762	0.427505	-0.300682	1.15569	0.226355	0.203258	0.265437	0.696483	0.326561	-0.248188	0.90131	-0.870656	0.529636	0.100202	0.27884	-1.25609	-2.75373	0.241553	-0.678861	0.484033	0.160763	0.548295	-0.979389	-2.34808	0.389302
	P23-PWY	reductive TCA cycle I	0.0601224	0.160357	0.707714	0.85183	0.0867383	-0.366701	0.540178	0.0144176	0.126442	0.909218	0.950393	0.0208001	-0.336738	0.378338	-0.215724	0.331221	0.514853	0.733449	-0.311224	-1.24781	0.625364	-0.0525482	0.302264	0.861984	0.978076	-0.075811	-0.930516	0.778894
	P241-PWY	coenzyme B biosynthesis	-0.188744	0.499044	0.705273	0.85183	-0.2723	-1.68344	1.13884	-0.112141	0.393305	0.775549	0.902254	-0.161785	-1.27393	0.950357	-2.20313	1.02974	0.0323946	0.184564	-3.17845	-6.09022	-0.266676	-1.78725	0.952451	0.0605898	0.41671	-2.57846	-5.27169	0.114769
	P261-PWY	coenzyme M biosynthesis I	-0.197707	0.477328	0.678731	0.84176	-0.285231	-1.63496	1.0645	-0.129779	0.376162	0.730088	0.878578	-0.187232	-1.2509	0.876434	-2.20126	0.984234	0.0253176	0.184564	-3.17575	-5.95885	-0.392648	-1.79714	0.910748	0.0484661	0.404189	-2.59273	-5.16803	-0.017421
	P281-PWY	3-phenylpropanoate degradation	0.530059	0.445665	0.234295	0.721762	0.764714	-0.495486	2.02491	0.140484	0.353246	0.690856	0.878578	0.202675	-0.796193	1.20154	NA	NA	NA	NA	NA	NA	NA	-1.46014	0.837791	0.0813597	0.451336	-2.10654	-4.47555	0.262463
	P341-PWY	glycolysis V (Pyrococcus)	-0.760808	0.440884	0.0844115	0.655473	-1.09761	-2.34429	0.149065	-0.652389	0.347637	0.0605674	0.686037	-0.941199	-1.92421	0.0418077	1.0706	0.918763	0.243912	0.454563	1.54455	-1.05342	4.14252	1.24354	0.834658	0.136255	0.548295	1.79405	-0.566095	4.1542
	P4-PWY	superpathway of L-lysine, L-threonine and L-methionine biosynthesis I	0.0394569	0.0539796	0.464804	0.75132	0.0569242	-0.0957128	0.209561	0.0333202	0.0425116	0.433162	0.752931	0.048071	-0.0721382	0.16828	0.0705422	0.111709	0.527726	0.733449	0.101771	-0.214107	0.417649	0.0957912	0.101458	0.345096	0.639132	0.138197	-0.148694	0.425089
	P42-PWY	incomplete reductive TCA cycle	-0.119952	0.0631737	0.0575947	0.655473	-0.173055	-0.35169	0.0055805	-0.0792974	0.0500796	0.113324	0.686037	-0.114402	-0.256011	0.0272073	-0.273719	0.130089	0.0353707	0.184564	-0.394893	-0.762743	-0.0270424	-0.233568	0.118978	0.049633	0.404189	-0.336967	-0.6734	-0.000534427
	P441-PWY	superpathway of N-acetylneuraminate degradation	-0.0211619	0.0750403	0.777938	0.887922	-0.0305302	-0.24272	0.18166	-0.0441493	0.0589761	0.454101	0.759039	-0.0636939	-0.23046	0.103072	-0.0462412	0.155174	0.765707	0.88817	-0.066712	-0.505496	0.372072	-0.0414222	0.141363	0.769507	0.929476	-0.0597596	-0.459489	0.33997
	P461-PWY	hexitol fermentation to lactate, formate, ethanol and acetate	-0.0305729	0.122665	0.803176	0.895829	-0.0441074	-0.390966	0.302751	0.026632	0.0966551	0.782905	0.902515	0.0384218	-0.234888	0.311732	-0.119041	0.253437	0.638565	0.801351	-0.17174	-0.888378	0.544899	-0.0568636	0.231084	0.805626	0.949287	-0.0820368	-0.73547	0.571396
	P562-PWY	myo-inositol degradation I	-0.0629555	0.135438	0.642054	0.84176	-0.0908256	-0.473801	0.29215	-0.0965136	0.106508	0.364849	0.718388	-0.13924	-0.44041	0.161931	-0.529553	0.275256	0.0543727	0.207266	-0.763983	-1.54232	0.0143533	-0.603225	0.249085	0.0154453	0.38233	-0.87027	-1.5746	-0.165937
	PANTO-PWY	phosphopantothenate biosynthesis I	0.00930129	0.0335072	0.781326	0.888725	0.0134189	-0.0813288	0.108167	0.015321	0.0263634	0.561142	0.822809	0.0221035	-0.0524439	0.0966509	0.0594219	0.0690258	0.389312	0.610535	0.0857277	-0.109455	0.280911	0.0753889	0.0626339	0.228727	0.558559	0.108763	-0.0683456	0.285872
	PANTOSYN-PWY	pantothenate and coenzyme A biosynthesis I	0.0203891	0.0267248	0.445507	0.747648	0.0294153	-0.046154	0.104985	0.0242214	0.0209654	0.247965	0.686037	0.0349441	-0.0243393	0.0942275	0.0880708	0.0546256	0.106905	0.292207	0.127059	-0.0274046	0.281523	0.0877735	0.0496155	0.0768813	0.45013	0.12663	-0.0136664	0.266927
	PENTOSE-P-PWY	pentose phosphate pathway	-0.146716	0.0739576	0.04728	0.655473	-0.211666	-0.420795	-0.00253768	-0.132711	0.0580124	0.0221591	0.613069	-0.191461	-0.355502	-0.0274207	-0.417514	0.150298	0.00547114	0.169635	-0.602345	-1.02734	-0.177349	-0.301836	0.13926	0.0302026	0.404189	-0.435457	-0.829241	-0.0416733
	PEPTIDOGLYCANSYN-PWY	peptidoglycan biosynthesis I (meso-diaminopimelate containing)	0.0375464	0.0239222	0.116527	0.655473	0.054168	-0.0134764	0.121812	0.0282747	0.0188717	0.134067	0.686037	0.0407917	-0.0125715	0.094155	0.0999929	0.0489917	0.041249	0.1849	0.144259	0.00572641	0.282792	0.0586159	0.0452643	0.195331	0.548295	0.0845649	-0.0434282	0.212558
	PHOSLIPSYN-PWY	superpathway of phospholipid biosynthesis I (bacteria)	0.0490179	0.0280439	0.0804817	0.655473	0.0707178	-0.00858139	0.150017	0.0358003	0.0221505	0.106045	0.686037	0.0516489	-0.0109857	0.114283	0.121838	0.057519	0.0341563	0.184564	0.175775	0.0131296	0.338421	0.0732439	0.053165	0.168305	0.548295	0.105669	-0.044665	0.256002
	POLYAMINSYN3-PWY	superpathway of polyamine biosynthesis II	0.00106542	0.109834	0.99226	0.995267	0.00153707	-0.309039	0.312113	-0.0443424	0.0864377	0.607953	0.832853	-0.0639726	-0.308391	0.180446	-0.557281	0.219984	0.0113001	0.184564	-0.803986	-1.42603	-0.181942	-0.395669	0.202991	0.0512716	0.404189	-0.57083	-1.14482	0.00316289
	POLYAMSYN-PWY	superpathway of polyamine biosynthesis I	0.127558	0.105522	0.22673	0.721762	0.184027	-0.114356	0.48241	0.0299603	0.0837565	0.720562	0.878578	0.0432236	-0.193613	0.28006	-0.227463	0.218698	0.298303	0.523227	-0.32816	-0.946567	0.290248	-0.134707	0.199872	0.500334	0.759516	-0.194341	-0.759517	0.370835
	POLYISOPRENSYN-PWY	polyisoprenoid biosynthesis (E. coli)	-0.0209994	0.058242	0.718432	0.858488	-0.0302958	-0.194986	0.134394	0.0279752	0.045824	0.541536	0.822809	0.0403596	-0.0892161	0.169935	-0.0254623	0.120503	0.832652	0.922669	-0.0367344	-0.377477	0.304009	0.00711125	0.109802	0.948361	0.984358	0.0102594	-0.300225	0.320743
	PPGPPMET-PWY	ppGpp biosynthesis	-0.0419545	0.306492	0.891121	0.939366	-0.0605275	-0.927189	0.806134	-0.128513	0.241361	0.594414	0.832681	-0.185405	-0.867896	0.497087	-0.183942	0.633717	0.771618	0.88817	-0.265372	-2.05732	1.52658	0.0464898	0.577415	0.935829	0.984358	0.0670707	-1.56567	1.69982
	PROTOCATECHUATE-ORTHO-CLEAVAGE-PWY	protocatechuate degradation II (ortho-cleavage pathway)	0.549142	0.488589	0.26104	0.721762	0.792245	-0.589328	2.17382	0.0480035	0.386941	0.901269	0.949174	0.0692543	-1.02489	1.1634	NA	NA	NA	NA	NA	NA	NA	-1.6583	0.915996	0.0702365	0.442276	-2.39242	-4.98257	0.19772
	PRPP-PWY	superpathway of histidine, purine, and pyrimidine biosynthesis	-0.0118698	0.0918338	0.897158	0.940322	-0.0171244	-0.276801	0.242552	-0.0214004	0.0723379	0.767353	0.900216	-0.0308742	-0.235423	0.173675	-0.110067	0.189581	0.561522	0.770625	-0.158794	-0.694869	0.377282	-0.00177464	0.173022	0.991816	0.993498	-0.00256026	-0.49181	0.48669
	PWY-1269	CMP-3-deoxy-D-manno-octulosonate biosynthesis I	-0.0724805	0.0942528	0.441893	0.747648	-0.104567	-0.371084	0.16195	-0.073575	0.07414	0.321012	0.703316	-0.106146	-0.315791	0.103498	-0.183162	0.194642	0.346694	0.574322	-0.264247	-0.814633	0.286139	-0.120036	0.177739	0.499453	0.759516	-0.173175	-0.675763	0.329413
	PWY-1541	superpathway of taurine degradation	-1.14366	0.0393288	6.53316e-186	1.08124e-183	-1.64995	-1.76116	-1.53874	-0.959778	0.0272063	1.28867e-272	2.13919e-270	-1.38467	-1.4616	-1.30774	-1.46954	0.0660276	9.76815e-110	1.60198e-107	-2.1201	-2.3068	-1.93339	-1.49097	1.01031	0.140007	0.548295	-2.15102	-5.00785	0.705803
	PWY-1622	formaldehyde assimilation I (serine pathway)	-1.25039	0.0356158	5.11829e-270	1.69415e-267	-1.80393	-1.90464	-1.70322	-1.07441	0.489401	0.0281385	0.667284	-1.55004	-2.93391	-0.166171	-0.824811	0.0538561	6.06309e-53	4.97173e-51	-1.18995	-1.34224	-1.03766	-0.782308	0.0513344	1.93521e-52	2.17389e-50	-1.12863	-1.27379	-0.983474
	PWY-181	photorespiration	-0.943581	0.500278	0.0592796	0.655473	-1.3613	-2.77593	0.0533269	NA	NA	NA	NA	NA	NA	NA	-0.553255	1.0355	0.593142	0.785126	-0.798179	-3.72624	2.12989	-0.793181	0.950293	0.403903	0.680577	-1.14432	-3.83145	1.54281
	PWY-1861	formaldehyde assimilation II (RuMP Cycle)	-0.130132	0.172315	0.450129	0.747648	-0.187741	-0.674993	0.299511	-0.101976	0.13578	0.452628	0.759039	-0.147121	-0.531064	0.236822	-0.205085	0.356679	0.5653	0.77118	-0.295876	-1.30445	0.712699	-0.235993	0.32456	0.467155	0.732238	-0.340465	-1.25822	0.577286
	PWY-2941	L-lysine biosynthesis II	0.0497487	0.163522	0.760951	0.883771	0.0717722	-0.390617	0.534161	0.132259	0.128162	0.302089	0.696483	0.190809	-0.171593	0.55321	-0.0434678	0.3383	0.897762	0.952812	-0.0627108	-1.01932	0.893894	0.177474	0.307683	0.564069	0.810405	0.256041	-0.613989	1.12607
	PWY-2942	L-lysine biosynthesis III	0.0292811	0.0231722	0.206363	0.721762	0.0422436	-0.0232799	0.107767	0.0234998	0.0182524	0.197923	0.686037	0.033903	-0.0177089	0.0855149	0.0976137	0.0471947	0.0386102	0.1849	0.140827	0.00737505	0.274278	0.0526494	0.0436849	0.228123	0.558559	0.075957	-0.0475699	0.199484
	PWY-3001	superpathway of L-isoleucine biosynthesis I	0.0176161	0.0234102	0.451751	0.747648	0.0254147	-0.0407819	0.0916113	0.0165884	0.0184211	0.367849	0.718388	0.0239319	-0.028157	0.0760209	0.103867	0.0472465	0.0279209	0.184564	0.149848	0.0162496	0.283446	0.054671	0.0438471	0.21245	0.553702	0.0788735	-0.045112	0.202859
	PWY-3781	aerobic respiration I (cytochrome c)	0.787334	0.390239	0.0436364	0.655473	1.13588	0.0324099	2.23936	0.313415	0.309991	0.311994	0.703316	0.452163	-0.424392	1.32872	-0.745088	0.812829	0.359321	0.586355	-1.07493	-3.37336	1.22349	-1.02356	0.73863	0.16582	0.548295	-1.47669	-3.5653	0.611921
	PWY-4722	creatinine degradation II	0.187949	0.0346658	5.90187e-08	3.90704e-06	0.271153	0.173129	0.369177	0.160117	0.0282888	1.51294e-08	1.00459e-06	0.231	0.151008	0.310992	0.0695397	0.0711115	0.328126	0.554769	0.100325	-0.100756	0.301405	0.187452	0.0676817	0.00561244	0.215323	0.270436	0.0790531	0.461818
	PWY-4984	urea cycle	0.0995145	0.127477	0.435012	0.747648	0.143569	-0.216896	0.504035	0.0673959	0.100523	0.50257	0.796908	0.0972317	-0.187016	0.381479	-0.0783188	0.264377	0.767048	0.88817	-0.11299	-0.860565	0.634584	0.104758	0.240702	0.663406	0.883667	0.151133	-0.529497	0.831763
	PWY-5005	biotin biosynthesis II	0.180507	0.202196	0.372001	0.73732	0.260417	-0.311331	0.832164	0.0819312	0.159725	0.607986	0.832853	0.118202	-0.333451	0.569854	-0.00335004	0.419691	0.993631	0.99667	-0.00483308	-1.19159	1.18192	0.0183625	0.382329	0.961694	0.984358	0.0264915	-1.05461	1.1076
	PWY-5022	4-aminobutanoate degradation V	0.235043	0.142436	0.0989083	0.655473	0.339096	-0.0636675	0.741859	0.141867	0.11302	0.209392	0.686037	0.20467	-0.114914	0.524254	-0.458538	0.295241	0.1204	0.312906	-0.66153	-1.49638	0.173317	-0.244817	0.271046	0.366405	0.6568	-0.353196	-1.11963	0.413237
	PWY-5028	L-histidine degradation II	-0.00940972	0.56446	0.9867	0.995267	-0.0135754	-1.60969	1.58254	-0.270899	0.444445	0.542178	0.822809	-0.390825	-1.64757	0.865924	-1.41313	1.15888	0.222695	0.429671	-2.03871	-5.31565	1.23823	-1.24375	1.05723	0.239428	0.569461	-1.79435	-4.78386	1.19517
	PWY-5088	L-glutamate degradation VIII (to propanoate)	NA	NA	NA	NA	NA	NA	NA	NA	NA	NA	NA	NA	NA	NA	-3.63413	1.63524	0.0262575	0.184564	-5.24294	-9.86688	-0.618999	NA	NA	NA	NA	NA	NA	NA
	PWY-5097	L-lysine biosynthesis VI	0.0206984	0.0249652	0.407053	0.747648	0.0298615	-0.040732	0.100455	0.0151294	0.0196838	0.442118	0.759039	0.0218271	-0.0338324	0.0774867	0.083866	0.0510341	0.100314	0.27884	0.120993	-0.0233153	0.265301	0.0383226	0.0470359	0.415215	0.69271	0.0552878	-0.0777149	0.18829
	PWY-5100	pyruvate fermentation to acetate and lactate II	0.0312007	0.030252	0.302372	0.721762	0.0450131	-0.0405299	0.130556	0.0295605	0.0237693	0.213632	0.686037	0.0426468	-0.0245653	0.109859	0.129542	0.0613576	0.0347494	0.184564	0.18689	0.0133902	0.36039	0.0980868	0.0563416	0.0816958	0.451336	0.141509	-0.0178068	0.300825
	PWY-5101	L-isoleucine biosynthesis II	0.0135123	0.026662	0.612296	0.830614	0.0194941	-0.0558976	0.0948859	0.0179704	0.0209514	0.391047	0.742811	0.0259258	-0.0333181	0.0851697	0.113364	0.0538404	0.0352424	0.184564	0.16355	0.0113066	0.315794	0.0546639	0.0499524	0.273815	0.599386	0.0788634	-0.0623863	0.220113
	PWY-5103	L-isoleucine biosynthesis III	0.0143895	0.0267785	0.591023	0.828935	0.0207597	-0.0549613	0.0964807	0.0192765	0.021034	0.359433	0.718388	0.0278102	-0.0316673	0.0872876	0.122914	0.0538533	0.0224671	0.184564	0.177327	0.0250467	0.329607	0.0617419	0.0500864	0.217685	0.553702	0.0890748	-0.0525538	0.230703
	PWY-5104	L-isoleucine biosynthesis IV	0.0176408	0.030139	0.558336	0.803043	0.0254502	-0.0597732	0.110674	0.0215428	0.0236824	0.363005	0.718388	0.0310797	-0.0358867	0.0980461	0.130857	0.0608249	0.0314471	0.184564	0.188787	0.016793	0.36078	0.0670808	0.0564222	0.234476	0.568478	0.0967771	-0.062767	0.256321
	PWY-5121	superpathway of geranylgeranyl diphosphate biosynthesis II (via MEP)	0.0299057	0.0276532	0.279494	0.721762	0.0431448	-0.0350495	0.121339	0.0181444	0.0218509	0.406328	0.743808	0.0261768	-0.0356105	0.0879641	0.104743	0.0564492	0.0635222	0.217034	0.151112	-0.00850888	0.310732	0.0483235	0.0521862	0.354455	0.643971	0.0697161	-0.0778499	0.217282
	PWY-5154	L-arginine biosynthesis III (via N-acetyl-L-citrulline)	-0.14247	0.0940079	0.129642	0.655473	-0.205541	-0.471366	0.0602832	-0.126449	0.0739032	0.0870792	0.686037	-0.182428	-0.391403	0.0265472	-0.324203	0.193981	0.0946601	0.274203	-0.467726	-1.01624	0.080791	-0.275638	0.177157	0.119732	0.548295	-0.397661	-0.898604	0.103281
	PWY-5177	glutaryl-CoA degradation	-0.0501454	0.22974	0.827219	0.907776	-0.0723445	-0.721976	0.577287	-0.048886	0.181021	0.787117	0.904231	-0.0705276	-0.582399	0.441343	-0.587164	0.472694	0.214176	0.420657	-0.847098	-2.18373	0.48953	-0.219366	0.432482	0.611996	0.851288	-0.316479	-1.5394	0.906444
	PWY-5181	toluene degradation III (aerobic) (via p-cresol)	0.211444	0.54218	0.696544	0.847633	0.30505	-1.22806	1.83816	-0.210448	0.427409	0.622451	0.840056	-0.303612	-1.51219	0.904966	NA	NA	NA	NA	NA	NA	NA	-1.54103	1.01251	0.12801	0.548295	-2.22324	-5.08629	0.639807
	PWY-5188	tetrapyrrole biosynthesis I (from glutamate)	0.0843659	0.053863	0.117278	0.655473	0.121714	-0.0305933	0.274022	0.0603585	0.042563	0.156162	0.686037	0.0870789	-0.0332757	0.207433	0.159229	0.111663	0.153874	0.357948	0.22972	-0.0860283	0.545467	0.10517	0.102269	0.303777	0.62237	0.151729	-0.137456	0.440913
	PWY-5189	tetrapyrrole biosynthesis II (from glycine)	0.0727809	0.056339	0.196413	0.721762	0.105001	-0.0543081	0.264309	0.0517468	0.0444842	0.244723	0.686037	0.0746548	-0.0511324	0.200442	0.153837	0.116469	0.186553	0.394458	0.22194	-0.107396	0.551276	0.107345	0.10652	0.313578	0.62344	0.154865	-0.146339	0.45607
	PWY-5198	factor 420 biosynthesis	-0.20972	0.498879	0.674205	0.84176	-0.302563	-1.71323	1.10811	-0.138156	0.393144	0.725278	0.878578	-0.199318	-1.311	0.912369	-2.35322	1.02738	0.0219918	0.184564	-3.39498	-6.30009	-0.489881	-1.86175	0.950035	0.0500348	0.404189	-2.68594	-5.37234	0.000457191
	PWY-5265	peptidoglycan biosynthesis II (staphylococci)	-0.0685301	0.333122	0.837009	0.911349	-0.098868	-1.04083	0.843096	-0.188893	0.262024	0.470973	0.777925	-0.272515	-1.01344	0.468407	0.291031	0.702591	0.678709	0.827508	0.419869	-1.56684	2.40657	-0.0455709	0.632775	0.942588	0.984358	-0.0657449	-1.85503	1.72354
	PWY-5304	superpathway of sulfur oxidation (Acidianus ambivalens)	-0.169261	0.132	0.199745	0.721762	-0.244192	-0.617447	0.129063	-0.194662	0.103326	0.0595698	0.686037	-0.280838	-0.573009	0.0113345	-0.386532	0.272343	0.155816	0.359253	-0.557648	-1.32775	0.212451	-0.401903	0.247501	0.104409	0.541322	-0.579823	-1.27968	0.120031
	PWY-5345	superpathway of L-methionine biosynthesis (by sulfhydrylation)	0.00537298	0.146122	0.970668	0.985556	0.00775157	-0.405435	0.420939	-0.0318948	0.115105	0.781709	0.902515	-0.0460145	-0.371495	0.279466	-0.170513	0.301719	0.571978	0.772804	-0.245999	-1.09916	0.607165	-0.0317934	0.275264	0.908048	0.984358	-0.0458681	-0.824227	0.732491
	PWY-5347	superpathway of L-methionine biosynthesis (transsulfuration)	-0.0218301	0.0495889	0.659776	0.84176	-0.0314942	-0.171716	0.108727	0.00109736	0.0391195	0.977621	0.992056	0.00158316	-0.109034	0.112201	0.00427617	0.102662	0.966775	0.98479	0.00616922	-0.284126	0.296465	0.0352006	0.0934456	0.706399	0.905999	0.0507838	-0.213451	0.315018
	PWY-5384	sucrose degradation IV (sucrose phosphorylase)	0.0885808	0.0811027	0.274743	0.721762	0.127795	-0.101538	0.357128	0.0853728	0.0637216	0.180318	0.686037	0.123167	-0.0570176	0.303351	0.276772	0.166342	0.0961382	0.274203	0.399298	-0.0710653	0.86966	0.194728	0.152448	0.201482	0.548295	0.280933	-0.150141	0.712008
	PWY-5417	catechol degradation III (ortho-cleavage pathway)	0.584434	0.5321	0.27205	0.721762	0.84316	-0.66145	2.34777	0.140771	0.421375	0.738323	0.878578	0.203089	-0.988425	1.3946	NA	NA	NA	NA	NA	NA	NA	-1.78874	0.998642	0.0732653	0.442276	-2.58061	-5.40445	0.243233
	PWY-5431	aromatic compounds degradation via &beta;-ketoadipate	0.584434	0.5321	0.27205	0.721762	0.84316	-0.66145	2.34777	0.140771	0.421375	0.738323	0.878578	0.203089	-0.988425	1.3946	NA	NA	NA	NA	NA	NA	NA	-1.78874	0.998642	0.0732653	0.442276	-2.58061	-5.40445	0.243233
	PWY-5484	glycolysis II (from fructose 6-phosphate)	-0.043404	0.0464372	0.349952	0.721762	-0.0626187	-0.193928	0.0686909	0.0049703	0.0367731	0.892484	0.943646	0.00717063	-0.0968121	0.111153	-0.0874409	0.0960673	0.362715	0.588962	-0.126151	-0.397798	0.145497	-0.0390084	0.0878278	0.656937	0.882023	-0.0562772	-0.304626	0.192072
	PWY-5505	L-glutamate and L-glutamine biosynthesis	0.0711223	0.0599448	0.235439	0.721762	0.102608	-0.0668971	0.272113	0.0802688	0.0468819	0.0868689	0.686037	0.115803	-0.0167636	0.248371	0.280237	0.121321	0.0208952	0.184564	0.404296	0.0612381	0.747355	0.237757	0.111009	0.0322115	0.404189	0.343011	0.0291119	0.656911
	PWY-5507	adenosylcobalamin biosynthesis I (early cobalt insertion)	-0.297789	0.0109137	6.24223e-164	6.88726e-162	-0.429619	-0.460479	-0.398758	-0.162778	0.00858843	4.15793e-80	3.45108e-78	-0.234839	-0.259124	-0.210554	-1.22559	0.0229123	0	0	-1.76816	-1.83295	-1.70337	-0.928388	0.0193856	0	0	-1.33938	-1.3942	-1.28456
	PWY-5509	adenosylcobalamin biosynthesis from cobyrinate a,c-diamide I	0.0436824	0.0392763	0.26606	0.721762	0.0630204	-0.0480405	0.174081	0.0283659	0.0310215	0.360508	0.718388	0.0409234	-0.0467954	0.128642	0.168567	0.0797738	0.0345954	0.184564	0.243191	0.0176158	0.468766	0.0636241	0.0741952	0.391156	0.666003	0.0917901	-0.11801	0.301591
	PWY-5531	chlorophyllide a biosynthesis II (anaerobic)	NA	NA	NA	NA	NA	NA	NA	NA	NA	NA	NA	NA	NA	NA	0.262724	1.86333	0.887872	0.952812	0.379031	-4.88988	5.64794	2.9324	1.51317	0.0526328	0.404189	4.23057	-0.048198	8.50933
	PWY-5532	adenosine nucleotides degradation IV	-0.309219	0.338465	0.360931	0.72405	-0.446109	-1.40318	0.510963	-0.450041	0.264485	0.0888355	0.686037	-0.649272	-1.39715	0.0986085	-0.496923	0.701481	0.478703	0.697842	-0.716908	-2.70048	1.26666	-0.482741	0.638725	0.449776	0.725236	-0.696448	-2.50256	1.10966
	PWY-5659	GDP-mannose biosynthesis	-0.0554771	0.0378467	0.142693	0.655473	-0.0800365	-0.187055	0.0269819	-0.0441213	0.0298225	0.139015	0.686037	-0.0636536	-0.147982	0.0206748	-0.0729248	0.0788425	0.354995	0.582193	-0.105208	-0.32815	0.117733	-0.0475726	0.072003	0.508803	0.762074	-0.0686327	-0.272234	0.134969
	PWY-5667	CDP-diacylglycerol biosynthesis I	0.0535172	0.0274675	0.0513695	0.655473	0.077209	-0.00046046	0.154878	0.0385975	0.0217172	0.0755226	0.686037	0.0556844	-0.00572492	0.117094	0.127343	0.0563809	0.0239068	0.184564	0.183717	0.0242901	0.343145	0.0793185	0.0521644	0.128373	0.548295	0.114432	-0.033072	0.261937
	PWY-5676	acetyl-CoA fermentation to butanoate II	0.0319299	0.0707619	0.651823	0.84176	0.0460652	-0.154027	0.246157	0.0012281	0.0558239	0.982448	0.992056	0.00177177	-0.15608	0.159624	0.101195	0.146097	0.488523	0.702787	0.145994	-0.267121	0.559109	-0.0486169	0.13336	0.715444	0.906409	-0.0701394	-0.447239	0.306961
	PWY-5677	succinate fermentation to butanoate	-0.0192958	0.116913	0.868909	0.92963	-0.027838	-0.35843	0.302754	-0.0449592	0.0920432	0.625226	0.840385	-0.0648624	-0.325131	0.195407	0.0939096	0.241615	0.697516	0.831947	0.135483	-0.547726	0.818692	-0.057572	0.22021	0.793752	0.948562	-0.0830589	-0.705744	0.539626
	PWY-5686	UMP biosynthesis	0.0283257	0.024312	0.243983	0.721762	0.0408654	-0.0278814	0.109612	0.0253881	0.0191117	0.184044	0.686037	0.0366273	-0.0174146	0.0906691	0.0966646	0.049581	0.0512201	0.204881	0.139458	-0.000741712	0.279657	0.0575558	0.045738	0.208254	0.548295	0.0830354	-0.0462971	0.212368
	PWY-5695	urate biosynthesis/inosine 5'-phosphate degradation	-0.0225195	0.0307356	0.463751	0.75132	-0.0324888	-0.119399	0.0544217	-0.0338717	0.0240265	0.158609	0.686037	-0.0488666	-0.116806	0.0190728	-0.00498183	0.0637529	0.937715	0.965245	-0.00718726	-0.18746	0.173086	-0.00200551	0.0580795	0.972454	0.990082	-0.00289335	-0.167124	0.161337
	PWY-5705	allantoin degradation to glyoxylate III	-0.369132	0.158027	0.0194972	0.5829	-0.532545	-0.979394	-0.0856959	-0.38002	0.123365	0.00206688	0.0980293	-0.548253	-0.89709	-0.199416	-0.0346201	0.334251	0.917507	0.959197	-0.0499463	-0.995102	0.89521	0.133998	0.304223	0.659605	0.882091	0.193318	-0.666929	1.05356
	PWY-5747	2-methylcitrate cycle II	NA	NA	NA	NA	NA	NA	NA	1.16333	0.517126	0.0244737	0.625022	1.67833	0.216065	3.1406	-3.44082	1.34997	0.0108093	0.184564	-4.96406	-8.78135	-1.14676	-1.86792	1.24387	0.133173	0.548295	-2.69484	-6.2121	0.822421
	PWY-5837	1,4-dihydroxy-2-naphthoate biosynthesis I	0.0180239	0.195995	0.926729	0.961591	0.0260029	-0.528209	0.580215	-0.031449	0.154427	0.838627	0.927999	-0.0453714	-0.482041	0.391298	0.0327873	0.405314	0.935527	0.965245	0.047302	-1.0988	1.1934	0.224844	0.368646	0.541915	0.797491	0.324382	-0.718032	1.3668
	PWY-5838	superpathway of menaquinol-8 biosynthesis I	-0.0470175	0.163355	0.773481	0.886554	-0.0678319	-0.529747	0.394083	-0.0755224	0.128574	0.556945	0.822809	-0.108956	-0.472522	0.254611	-0.106433	0.337783	0.752692	0.878587	-0.15355	-1.10869	0.801593	0.0770774	0.307766	0.802246	0.949287	0.111199	-0.759064	0.981463
	PWY-5840	superpathway of menaquinol-7 biosynthesis	-0.0468939	0.163355	0.77406	0.886554	-0.0676536	-0.529569	0.394262	-0.0748926	0.128577	0.560248	0.822809	-0.108047	-0.471622	0.255527	-0.107894	0.337778	0.749406	0.878587	-0.155658	-1.11079	0.799471	0.0759714	0.307768	0.805027	0.949287	0.109604	-0.760666	0.979873
	PWY-5845	superpathway of menaquinol-9 biosynthesis	-0.14733	0.209058	0.480976	0.75132	-0.212552	-0.803701	0.378596	-0.139081	0.164642	0.398254	0.742811	-0.200651	-0.666207	0.264905	-0.434024	0.431687	0.314698	0.537609	-0.626164	-1.84684	0.594509	-0.0178526	0.394572	0.963912	0.984358	-0.0257558	-1.14148	1.08997
	PWY-5850	superpathway of menaquinol-6 biosynthesis I	-0.14733	0.209058	0.480976	0.75132	-0.212552	-0.803701	0.378596	-0.139081	0.164642	0.398254	0.742811	-0.200651	-0.666207	0.264905	-0.434024	0.431687	0.314698	0.537609	-0.626164	-1.84684	0.594509	-0.0178526	0.394572	0.963912	0.984358	-0.0257558	-1.14148	1.08997
	PWY-5855	ubiquinol-7 biosynthesis (prokaryotic)	0.185215	0.235744	0.432066	0.747648	0.267209	-0.399401	0.933819	0.0435558	0.186155	0.815004	0.911048	0.0628378	-0.46355	0.589225	-0.235459	0.488215	0.629603	0.801351	-0.339696	-1.72021	1.04082	-0.0364949	0.445108	0.934654	0.984358	-0.052651	-1.31127	1.20597
	PWY-5856	ubiquinol-9 biosynthesis (prokaryotic)	0.185215	0.235744	0.432066	0.747648	0.267209	-0.399401	0.933819	0.0435558	0.186155	0.815004	0.911048	0.0628378	-0.46355	0.589225	-0.235459	0.488215	0.629603	0.801351	-0.339696	-1.72021	1.04082	-0.0364949	0.445108	0.934654	0.984358	-0.052651	-1.31127	1.20597
	PWY-5857	ubiquinol-10 biosynthesis (prokaryotic)	0.185215	0.235744	0.432066	0.747648	0.267209	-0.399401	0.933819	0.0435558	0.186155	0.815004	0.911048	0.0628378	-0.46355	0.589225	-0.235459	0.488215	0.629603	0.801351	-0.339696	-1.72021	1.04082	-0.0364949	0.445108	0.934654	0.984358	-0.052651	-1.31127	1.20597
	PWY-5860	superpathway of demethylmenaquinol-6 biosynthesis I	-0.127565	0.219109	0.560432	0.803043	-0.184038	-0.803608	0.435533	-0.116592	0.172617	0.499398	0.796908	-0.168206	-0.656312	0.319899	-0.393301	0.452593	0.384849	0.610535	-0.567414	-1.8472	0.712375	0.0309582	0.413262	0.940285	0.984358	0.0446632	-1.12391	1.21324
	PWY-5861	superpathway of demethylmenaquinol-8 biosynthesis	-0.0331873	0.174008	0.848743	0.921094	-0.0478792	-0.539918	0.44416	-0.0632594	0.137016	0.644302	0.852354	-0.091264	-0.478703	0.296175	-0.0567545	0.35986	0.874683	0.952812	-0.0818794	-1.09945	0.93569	0.132673	0.327612	0.6855	0.901334	0.191406	-0.734976	1.11779
	PWY-5862	superpathway of demethylmenaquinol-9 biosynthesis	-0.127565	0.219109	0.560432	0.803043	-0.184038	-0.803608	0.435533	-0.116592	0.172617	0.499398	0.796908	-0.168206	-0.656312	0.319899	-0.393301	0.452593	0.384849	0.610535	-0.567414	-1.8472	0.712375	0.0309582	0.413262	0.940285	0.984358	0.0446632	-1.12391	1.21324
	PWY-5863	superpathway of phylloquinol biosynthesis	0.00975026	0.194187	0.959954	0.980148	0.0140667	-0.535031	0.563165	-0.0367772	0.152988	0.810026	0.911048	-0.0530583	-0.48566	0.379543	0.0221195	0.40157	0.956073	0.979974	0.0319118	-1.1036	1.16742	0.212954	0.365282	0.559904	0.810405	0.307227	-0.725674	1.34013
	PWY-5896	superpathway of menaquinol-10 biosynthesis	-0.14733	0.209058	0.480976	0.75132	-0.212552	-0.803701	0.378596	-0.139081	0.164642	0.398254	0.742811	-0.200651	-0.666207	0.264905	-0.434024	0.431687	0.314698	0.537609	-0.626164	-1.84684	0.594509	-0.0178526	0.394572	0.963912	0.984358	-0.0257558	-1.14148	1.08997
	PWY-5897	superpathway of menaquinol-11 biosynthesis	-0.0431568	0.167057	0.796148	0.894028	-0.0622622	-0.534647	0.410123	-0.0727853	0.131504	0.579932	0.822809	-0.105007	-0.476858	0.266844	-0.0941207	0.345454	0.785272	0.88817	-0.135787	-1.11262	0.841047	0.0936766	0.314679	0.76594	0.929476	0.135147	-0.754665	1.02496
	PWY-5898	superpathway of menaquinol-12 biosynthesis	-0.0431568	0.167057	0.796148	0.894028	-0.0622622	-0.534647	0.410123	-0.0727853	0.131504	0.579932	0.822809	-0.105007	-0.476858	0.266844	-0.0941207	0.345454	0.785272	0.88817	-0.135787	-1.11262	0.841047	0.0936766	0.314679	0.76594	0.929476	0.135147	-0.754665	1.02496
	PWY-5899	superpathway of menaquinol-13 biosynthesis	-0.0431568	0.167057	0.796148	0.894028	-0.0622622	-0.534647	0.410123	-0.0727853	0.131504	0.579932	0.822809	-0.105007	-0.476858	0.266844	-0.0941207	0.345454	0.785272	0.88817	-0.135787	-1.11262	0.841047	0.0936766	0.314679	0.76594	0.929476	0.135147	-0.754665	1.02496
	PWY-5910	superpathway of geranylgeranyldiphosphate biosynthesis I (via mevalonate)	-0.229748	0.24249	0.34341	0.721762	-0.331456	-1.01714	0.35423	-0.158186	0.211716	0.454966	0.759039	-0.228214	-0.826881	0.370452	-0.449455	0.502012	0.370623	0.598839	-0.648426	-2.06796	0.771104	0.167776	0.458441	0.714387	0.906409	0.242049	-1.05428	1.53838
	PWY-5913	TCA cycle VI (obligate autotrophs)	-0.0476632	0.0905503	0.59863	0.830614	-0.0687634	-0.324811	0.187284	-0.0363357	0.0713544	0.610592	0.832853	-0.0524213	-0.254189	0.149346	0.0156979	0.187547	0.933294	0.965245	0.0226473	-0.507676	0.552971	-0.0165767	0.170851	0.922707	0.984358	-0.0239152	-0.507029	0.459198
	PWY-5918	superpathay of heme biosynthesis from glutamate	0.254044	0.178152	0.153868	0.670137	0.366508	-0.137248	0.870264	0.120183	0.141272	0.394926	0.742811	0.173387	-0.226085	0.57286	-0.000176397	0.371771	0.999621	0.999621	-0.000254487	-1.0515	1.05099	0.167684	0.338323	0.620152	0.856522	0.241917	-0.714752	1.19859
	PWY-5920	superpathway of heme biosynthesis from glycine	0.300741	0.282129	0.286438	0.721762	0.433877	-0.363894	1.23165	0.0794167	0.223242	0.722033	0.878578	0.114574	-0.516683	0.745831	-0.325585	0.585513	0.578165	0.777205	-0.46972	-2.12536	1.18593	-0.111785	0.533844	0.83414	0.957351	-0.161271	-1.67081	1.34827
	PWY-5971	palmitate biosynthesis II (bacteria and plants)	-0.0404167	0.10328	0.695552	0.847633	-0.058309	-0.350352	0.233734	-0.0194733	0.0814289	0.810993	0.911048	-0.028094	-0.258349	0.202161	-0.223715	0.212523	0.292496	0.515799	-0.322752	-0.923699	0.278195	-0.109204	0.194422	0.574328	0.815865	-0.157549	-0.707311	0.392214
	PWY-5973	cis-vaccenate biosynthesis	0.0354572	0.0270955	0.190668	0.719837	0.051154	-0.0254634	0.127771	0.0222684	0.021426	0.298657	0.696483	0.0321265	-0.0284594	0.0927124	0.0848789	0.0558405	0.128505	0.320582	0.122454	-0.035445	0.280354	0.0594604	0.0511474	0.24502	0.569461	0.0857833	-0.0588455	0.230412
	PWY-5989	stearate biosynthesis II (bacteria and plants)	-0.114221	0.111983	0.307735	0.721762	-0.164786	-0.481438	0.151866	-0.0998449	0.0881589	0.257401	0.696483	-0.144046	-0.393331	0.10524	-0.351794	0.23007	0.126247	0.318531	-0.507531	-1.1581	0.143035	-0.265162	0.210473	0.207727	0.548295	-0.382547	-0.977697	0.212602
	PWY-6071	superpathway of phenylethylamine degradation	-0.919221	0.531181	0.0835369	0.655473	-1.32616	-2.82817	0.175856	-0.537197	0.410231	0.190365	0.686037	-0.775012	-1.93502	0.384991	-2.82381	1.05627	0.00750894	0.184564	-4.07389	-7.06068	-1.08711	-1.95448	0.968564	0.0436001	0.404189	-2.81972	-5.55851	-0.0809269
	PWY-6121	5-aminoimidazole ribonucleotide biosynthesis I	0.0243308	0.0215057	0.257902	0.721762	0.0351019	-0.0257094	0.0959132	0.0205127	0.0169273	0.225583	0.686037	0.0295936	-0.0182713	0.0774585	0.0868966	0.0438031	0.0472779	0.194084	0.125365	0.00150417	0.249226	0.0489171	0.0404681	0.226747	0.558559	0.0705724	-0.0438586	0.185003
	PWY-6122	5-aminoimidazole ribonucleotide biosynthesis II	0.0247924	0.0237363	0.296256	0.721762	0.0357679	-0.0313507	0.102887	0.020599	0.01869	0.270399	0.696483	0.0297181	-0.0231311	0.0825674	0.0981236	0.048238	0.0419359	0.1849	0.141562	0.00516071	0.277964	0.0548808	0.0446017	0.218523	0.553702	0.0791763	-0.0469432	0.205296
	PWY-6123	inosine-5'-phosphate biosynthesis I	0.023921	0.0215339	0.266632	0.721762	0.0345107	-0.0263804	0.0954019	0.0186118	0.0169711	0.272784	0.696483	0.0268511	-0.0211378	0.07484	0.0822908	0.0439549	0.0611838	0.217034	0.118721	-0.00556993	0.243011	0.0443926	0.0405738	0.273903	0.599386	0.0640449	-0.050685	0.178775
	PWY-6125	superpathway of guanosine nucleotides de novo biosynthesis II	-0.0483215	0.057901	0.403969	0.747648	-0.0697132	-0.233439	0.0940123	-0.0321668	0.0456797	0.481319	0.78393	-0.0464069	-0.175575	0.0827607	-0.197362	0.118368	0.095444	0.274203	-0.284733	-0.61944	0.0499749	-0.103884	0.108965	0.340404	0.637313	-0.149872	-0.457991	0.158246
	PWY-6126	superpathway of adenosine nucleotides de novo biosynthesis II	0.0443271	0.0226624	0.050468	0.655473	0.0639505	-0.000131578	0.128033	0.0348691	0.0178531	0.0508059	0.686037	0.0503055	-0.000177325	0.100788	0.119339	0.0461232	0.00967056	0.184564	0.172169	0.0417477	0.302591	0.0790153	0.0427773	0.0647279	0.43503	0.113995	-0.00696553	0.234956
	PWY-6141	archaetidylserine and archaetidylethanolamine biosynthesis	-0.215616	0.497211	0.664542	0.84176	-0.311068	-1.71702	1.09489	-0.144899	0.391819	0.711523	0.878578	-0.209046	-1.31699	0.898894	-2.34721	1.02409	0.0219062	0.184564	-3.3863	-6.2821	-0.4905	-1.85086	0.946092	0.0504278	0.404189	-2.67022	-5.34547	0.00502628
	PWY-6147	6-hydroxymethyl-dihydropterin diphosphate biosynthesis I	0.0246743	0.0363205	0.496916	0.759906	0.0355975	-0.0671052	0.1383	0.0234063	0.0285864	0.412904	0.743808	0.0337682	-0.0470649	0.114601	0.049323	0.0751229	0.511461	0.732573	0.0711581	-0.141266	0.283582	0.102205	0.0677275	0.131283	0.548295	0.14745	-0.0440614	0.338962
	PWY-6148	tetrahydromethanopterin biosynthesis	-0.121602	0.489503	0.80381	0.895829	-0.175435	-1.55959	1.20873	-0.121899	0.385615	0.751914	0.891555	-0.175864	-1.26626	0.914533	-2.17751	1.01161	0.0313559	0.184564	-3.14148	-6.00198	-0.280981	-1.71664	0.933189	0.0658354	0.43503	-2.47659	-5.11535	0.162172
	PWY-6151	S-adenosyl-L-methionine cycle I	0.0279743	0.0355028	0.430728	0.747648	0.0403584	-0.0600323	0.140749	0.0354096	0.0278199	0.203084	0.686037	0.0510853	-0.0275807	0.129751	0.116683	0.0726023	0.10802	0.292814	0.168338	-0.0369578	0.373635	0.0840724	0.0665019	0.206155	0.548295	0.121291	-0.0667555	0.309337
	PWY-6163	chorismate biosynthesis from 3-dehydroquinate	0.0366908	0.0265325	0.166707	0.689751	0.0529336	-0.0220919	0.127959	0.031064	0.0208712	0.136653	0.686037	0.0448159	-0.0142011	0.103833	0.117861	0.0539868	0.0290252	0.184564	0.170037	0.0173799	0.322695	0.0672087	0.050007	0.178953	0.548295	0.0969616	-0.0444424	0.238366
	PWY-6165	chorismate biosynthesis II (archaea)	-0.676517	0.313683	0.0310298	0.64193	-0.976008	-1.863	-0.0890119	-0.382193	0.249689	0.12585	0.686037	-0.551388	-1.25743	0.154654	-0.511865	0.662032	0.43942	0.662625	-0.738465	-2.61048	1.13355	-0.356614	0.603742	0.55474	0.810405	-0.514485	-2.22168	1.19271
	PWY-6167	flavin biosynthesis II (archaea)	-0.232565	0.501225	0.642652	0.84176	-0.335521	-1.75282	1.08178	-0.182086	0.39485	0.64469	0.852354	-0.262694	-1.3792	0.853816	-2.35579	1.03506	0.0228464	0.184564	-3.39869	-6.32552	-0.471865	-1.85284	0.953381	0.0519626	0.404189	-2.67309	-5.36894	0.022772
	PWY-6174	mevalonate pathway II (archaea)	-0.220062	0.488144	0.652124	0.84176	-0.317482	-1.6978	1.06283	-0.131144	0.384737	0.733204	0.878578	-0.189201	-1.27712	0.898714	-2.23306	1.00671	0.0265424	0.184564	-3.22162	-6.06827	-0.374976	-1.76346	0.930775	0.0581428	0.408211	-2.54414	-5.17608	0.0877945
	PWY-6182	superpathway of salicylate degradation	0.379681	0.533536	0.476693	0.75132	0.547764	-0.960907	2.05644	-0.062573	0.421496	0.881984	0.938522	-0.0902737	-1.28213	1.10158	NA	NA	NA	NA	NA	NA	NA	-1.65695	0.997686	0.0967548	0.525909	-2.39048	-5.21162	0.430664
	PWY-6185	4-methylcatechol degradation (ortho cleavage)	0.215919	0.547911	0.693525	0.847633	0.311505	-1.23781	1.86082	-0.197853	0.432012	0.646967	0.852354	-0.285441	-1.50703	0.936151	NA	NA	NA	NA	NA	NA	NA	-1.52199	1.0236	0.137044	0.548295	-2.19576	-5.09019	0.698664
	PWY-621	sucrose degradation III (sucrose invertase)	0.0541653	0.058447	0.35406	0.723419	0.0781441	-0.0871254	0.243413	0.0585932	0.0458638	0.201409	0.686037	0.0845321	-0.0451562	0.21422	0.134651	0.120606	0.264225	0.476186	0.194261	-0.146774	0.535295	0.103624	0.110078	0.346514	0.639132	0.149498	-0.161767	0.460762
	PWY-6263	superpathway of menaquinol-8 biosynthesis II	-0.126305	0.185607	0.49619	0.759906	-0.18222	-0.707058	0.342618	-0.199511	0.145168	0.169334	0.686037	-0.287833	-0.698321	0.122655	0.0550129	0.384553	0.886246	0.952812	0.0793668	-1.00803	1.16676	-0.055898	0.350318	0.873225	0.984203	-0.0806438	-1.07123	0.909944
	PWY-6269	adenosylcobalamin salvage from cobinamide II	0.0436516	0.039049	0.263624	0.721762	0.062976	-0.0474422	0.173394	0.0284758	0.0308414	0.355853	0.718388	0.0410819	-0.0461279	0.128292	0.169516	0.0792713	0.0324824	0.184564	0.244559	0.0204052	0.468713	0.0650194	0.0737533	0.378004	0.663917	0.0938031	-0.114748	0.302354
	PWY-6277	superpathway of 5-aminoimidazole ribonucleotide biosynthesis	0.0247924	0.0237363	0.296256	0.721762	0.0357679	-0.0313507	0.102887	0.020599	0.01869	0.270399	0.696483	0.0297181	-0.0231311	0.0825674	0.0981236	0.048238	0.0419359	0.1849	0.141562	0.00516071	0.277964	0.0548808	0.0446017	0.218523	0.553702	0.0791763	-0.0469432	0.205296
	PWY-6282	palmitoleate biosynthesis I (from (5Z)-dodec-5-enoate)	-0.11133	0.110356	0.313055	0.721762	-0.160616	-0.472666	0.151435	-0.0968968	0.0868822	0.264736	0.696483	-0.139793	-0.385468	0.105883	-0.337664	0.226834	0.136593	0.331871	-0.487146	-1.12856	0.154267	-0.255684	0.207447	0.217752	0.553702	-0.368875	-0.955469	0.217719
	PWY-6317	galactose degradation I (Leloir pathway)	0.012001	0.0382793	0.753891	0.878655	0.0173139	-0.0909278	0.125556	0.0181633	0.030118	0.546462	0.822809	0.0262041	-0.0589601	0.111368	0.0983104	0.0785014	0.210446	0.416265	0.141832	-0.080145	0.363809	0.0495319	0.071956	0.491224	0.759516	0.0714594	-0.132009	0.274928
	PWY-6349	CDP-archaeol biosynthesis	-0.216165	0.497099	0.663669	0.84176	-0.31186	-1.7175	1.09378	-0.14675	0.391724	0.707938	0.878578	-0.211716	-1.31939	0.895955	-2.33249	1.02419	0.0227622	0.184564	-3.36507	-6.26114	-0.46899	-1.83811	0.945337	0.0518476	0.404189	-2.65183	-5.32495	0.0212796
	PWY-6350	archaetidylinositol biosynthesis	-0.217633	0.497434	0.66174	0.84176	-0.313979	-1.72056	1.09261	-0.147244	0.391991	0.707192	0.878578	-0.212428	-1.32085	0.895997	-2.34368	1.02464	0.0221765	0.184564	-3.38121	-6.27856	-0.483872	-1.84698	0.946168	0.0509301	0.404189	-2.66464	-5.3401	0.0108267
	PWY-6353	purine nucleotides degradation II (aerobic)	-0.043558	0.0503773	0.387239	0.747648	-0.0628409	-0.205292	0.0796102	-0.0470304	0.0395569	0.234467	0.686037	-0.0678505	-0.179705	0.0440038	-0.0563201	0.10445	0.589743	0.785126	-0.0812528	-0.376603	0.214098	-0.107898	0.0946088	0.254093	0.584091	-0.155664	-0.423187	0.11186
	PWY-6383	mono-trans, poly-cis decaprenyl phosphate biosynthesis	NA	NA	NA	NA	NA	NA	NA	NA	NA	NA	NA	NA	NA	NA	0.612628	0.761859	0.421326	0.645567	0.883835	-1.27046	3.03813	0.910589	0.68885	0.186202	0.548295	1.3137	-0.634146	3.26155
	PWY-6385	peptidoglycan biosynthesis III (mycobacteria)	0.0399644	0.0243275	0.100432	0.655473	0.0576565	-0.0111341	0.126447	0.029776	0.0191996	0.120934	0.686037	0.0429577	-0.0113326	0.097248	0.101756	0.0498899	0.0413895	0.1849	0.146803	0.00572976	0.287876	0.0619505	0.0460586	0.178614	0.548295	0.0893756	-0.0408635	0.219615
	PWY-6386	UDP-N-acetylmuramoyl-pentapeptide biosynthesis II (lysine-containing)	0.0427672	0.0254158	0.0924329	0.655473	0.0617	-0.0101678	0.133568	0.0307702	0.0200803	0.125433	0.686037	0.0443921	-0.0123885	0.101173	0.10507	0.0521934	0.044105	0.187876	0.151584	0.00399771	0.29917	0.0620738	0.0481975	0.197779	0.548295	0.0895536	-0.0467337	0.225841
	PWY-6387	UDP-N-acetylmuramoyl-pentapeptide biosynthesis I (meso-diaminopimelate containing)	0.0381573	0.0239607	0.111274	0.655473	0.0550494	-0.012704	0.122803	0.0282658	0.0189111	0.135002	0.686037	0.0407789	-0.0126957	0.0942535	0.0989454	0.0491213	0.0439772	0.187876	0.142748	0.00384863	0.281647	0.0579987	0.0453677	0.201104	0.548295	0.0836744	-0.044611	0.21196
	PWY-6396	superpathway of 2,3-butanediol biosynthesis	0.24099	0.200014	0.228255	0.721762	0.347675	-0.2179	0.913251	0.144152	0.158078	0.361821	0.718388	0.207967	-0.239029	0.654963	-1.21431	0.404432	0.00267754	0.109779	-1.75189	-2.89549	-0.608281	-1.20389	0.368099	0.00107335	0.0723439	-1.73685	-2.77771	-0.695979
	PWY-6467	Kdo transfer to lipid IVA III (Chlamydia)	-0.118481	0.105328	0.26064	0.721762	-0.170933	-0.468767	0.126902	-0.109153	0.0828496	0.187678	0.686037	-0.157474	-0.391746	0.0767984	-0.252526	0.217789	0.246253	0.456333	-0.364318	-0.980157	0.25152	-0.183851	0.198948	0.355426	0.643971	-0.265241	-0.827804	0.297321
	PWY-6470	peptidoglycan biosynthesis V (&beta;-lactam resistance)	-0.103191	0.203491	0.612082	0.830614	-0.148873	-0.724281	0.426535	0.0147985	0.160538	0.926554	0.955329	0.0213497	-0.4326	0.475299	0.117125	0.421181	0.780946	0.88817	0.168975	-1.02199	1.35994	0.23703	0.383202	0.536211	0.792558	0.341963	-0.741611	1.42554
	PWY-6471	peptidoglycan biosynthesis IV (Enterococcus faecium)	0.0884646	0.0788497	0.261888	0.721762	0.127627	-0.0953346	0.350589	0.0965074	0.0616878	0.117712	0.686037	0.139231	-0.0352027	0.313664	0.144198	0.163487	0.377769	0.607393	0.208034	-0.254256	0.670323	0.129603	0.148927	0.384166	0.663917	0.186978	-0.23414	0.608096
	PWY-6478	GDP-D-glycero-&alpha;-D-manno-heptose biosynthesis	-0.171489	0.104293	0.100113	0.655473	-0.247407	-0.542314	0.0475003	-0.168408	0.0814826	0.0387534	0.686037	-0.242961	-0.473368	-0.0125544	-0.0101654	0.218813	0.962946	0.983945	-0.0146656	-0.6334	0.604069	-0.135196	0.198872	0.496623	0.759516	-0.195046	-0.757392	0.3673
	PWY-6507	4-deoxy-L-threo-hex-4-enopyranuronate degradation	-0.130189	0.0909152	0.152148	0.670137	-0.187823	-0.444903	0.0692558	-0.0886978	0.0718687	0.217142	0.686037	-0.127964	-0.331186	0.075258	-0.163199	0.189337	0.388716	0.610535	-0.235446	-0.770831	0.299939	-0.18277	0.17224	0.288629	0.607924	-0.263681	-0.75072	0.223359
	PWY-6519	8-amino-7-oxononanoate biosynthesis I	-0.150495	0.110095	0.171638	0.694737	-0.217118	-0.528431	0.0941942	-0.118723	0.0867799	0.171283	0.686037	-0.171281	-0.416667	0.0741051	-0.469326	0.225043	0.0370246	0.1849	-0.677095	-1.31345	-0.0407435	-0.373839	0.206247	0.0698961	0.442276	-0.539336	-1.12254	0.0438639
	PWY-6545	pyrimidine deoxyribonucleotides de novo biosynthesis III	-0.0424091	0.0543773	0.435447	0.747648	-0.0611833	-0.214945	0.0925784	-0.0406142	0.0427749	0.342373	0.718388	-0.0585939	-0.179548	0.06236	-0.196089	0.110879	0.0769772	0.242774	-0.282897	-0.596427	0.030633	-0.145604	0.101596	0.151813	0.548295	-0.210062	-0.497344	0.0772206
	PWY-6562	norspermidine biosynthesis	-0.487507	0.532537	0.359959	0.72405	-0.703323	-2.20917	0.802521	-0.433638	0.417349	0.298791	0.696483	-0.625607	-1.80574	0.554522	-2.93541	1.07262	0.00620617	0.169635	-4.23491	-7.26793	-1.20189	-2.01339	0.983944	0.0407324	0.404189	-2.90471	-5.68699	-0.122426
	PWY-6572	chondroitin sulfate degradation I (bacterial)	-0.12024	0.162819	0.460219	0.75132	-0.17347	-0.633871	0.286932	-0.123977	0.128099	0.333135	0.713574	-0.17886	-0.541084	0.183363	-0.517883	0.334131	0.121156	0.312906	-0.747147	-1.69196	0.197668	-0.46223	0.304949	0.12958	0.548295	-0.666857	-1.52916	0.195442
	PWY-6588	pyruvate fermentation to acetone	0.0877685	0.107839	0.415713	0.747648	0.126623	-0.178313	0.431559	0.0201631	0.0852486	0.813029	0.911048	0.0290892	-0.211967	0.270145	0.286231	0.221853	0.196986	0.400512	0.412944	-0.214385	1.04027	0.0708907	0.203739	0.727878	0.91528	0.102274	-0.473834	0.678381
	PWY-6590	superpathway of Clostridium acetobutylicum acidogenic fermentation	-0.0513609	0.212592	0.809095	0.898693	-0.0740981	-0.675242	0.527045	-0.0848865	0.167402	0.612097	0.832853	-0.122465	-0.595824	0.350894	-0.562944	0.436977	0.197652	0.400512	-0.812157	-2.04779	0.423474	-0.223645	0.40011	0.576189	0.815865	-0.322652	-1.45404	0.808733
	PWY-6608	guanosine nucleotides degradation III	0.0347546	0.0574949	0.545523	0.798975	0.0501404	-0.112437	0.212718	-0.00550779	0.0453954	0.90343	0.949174	-0.00794606	-0.13631	0.120418	0.0203471	0.119123	0.864374	0.94821	0.0293547	-0.307486	0.366196	-0.051313	0.108401	0.635954	0.867346	-0.074029	-0.380552	0.232494
	PWY-6609	adenine and adenosine salvage III	0.0474617	0.0320103	0.138154	0.655473	0.0684727	-0.0220422	0.158988	0.0408404	0.0251471	0.104363	0.686037	0.0589202	-0.0121877	0.130028	0.122585	0.0657024	0.0620752	0.217034	0.176852	-0.00893303	0.362638	0.071498	0.0605611	0.237765	0.569461	0.10315	-0.0680978	0.274397
	PWY-6612	superpathway of tetrahydrofolate biosynthesis	0.0141225	0.0274922	0.607467	0.830614	0.0203745	-0.0573646	0.0981136	0.0213725	0.021574	0.321853	0.703316	0.0308339	-0.0301706	0.0918384	0.0675729	0.056471	0.231464	0.443978	0.0974871	-0.0621948	0.257169	0.103964	0.050658	0.0401424	0.404189	0.149989	0.00674426	0.293234
	PWY-6628	superpathway of L-phenylalanine biosynthesis	0.0675079	0.0962944	0.483267	0.75132	0.0973934	-0.174897	0.369683	0.00261579	0.0760966	0.972578	0.992056	0.00377379	-0.211403	0.218951	-0.100086	0.199409	0.615727	0.801351	-0.144394	-0.708259	0.41947	-0.0538651	0.181833	0.767052	0.929476	-0.077711	-0.591878	0.436456
	PWY-6629	superpathway of L-tryptophan biosynthesis	-0.336017	0.319855	0.293475	0.721762	-0.48477	-1.38922	0.419678	-0.0994054	0.252763	0.694117	0.878578	-0.143412	-0.858146	0.571323	0.331701	0.66316	0.616947	0.801351	0.478543	-1.39666	2.35375	0.784814	0.601056	0.191646	0.548295	1.13225	-0.567349	2.83184
	PWY-6630	superpathway of L-tyrosine biosynthesis	0.0596907	0.0955331	0.532091	0.796933	0.0861154	-0.184022	0.356253	-0.00103385	0.0754511	0.989068	0.992056	-0.00149153	-0.214843	0.21186	-0.0913939	0.19776	0.643977	0.801351	-0.131854	-0.691057	0.42735	-0.0483791	0.180306	0.788456	0.945586	-0.0697963	-0.579646	0.440053
	PWY-6641	superpathway of sulfolactate degradation	-0.264765	0.356646	0.45786	0.75132	-0.381976	-1.39046	0.626506	-0.156174	0.281278	0.578738	0.822809	-0.225311	-1.02068	0.570054	-0.947276	0.733414	0.196496	0.400512	-1.36663	-3.44049	0.70723	-0.816878	0.668294	0.221581	0.55726	-1.17851	-3.06823	0.711216
	PWY-6654	phosphopantothenate biosynthesis III	-0.277044	0.497495	0.577611	0.815087	-0.39969	-1.80645	1.00707	-0.209739	0.391909	0.59253	0.832681	-0.30259	-1.41078	0.805604	-2.46223	1.02687	0.016494	0.184564	-3.55224	-6.45591	-0.64858	-1.94652	0.946841	0.0398017	0.404189	-2.80823	-5.48559	-0.130864
	PWY-6700	queuosine biosynthesis	0.0157706	0.0467829	0.73604	0.867735	0.0227522	-0.109535	0.155039	0.0331951	0.0367141	0.365916	0.718388	0.0478904	-0.0559255	0.151706	-0.0113902	0.096802	0.906333	0.952812	-0.0164325	-0.290158	0.257293	0.0393812	0.0880957	0.654855	0.882023	0.056815	-0.192292	0.305922
	PWY-6703	preQ0 biosynthesis	0.0167357	0.0388305	0.666474	0.84176	0.0241445	-0.0856559	0.133945	0.0278256	0.030478	0.361258	0.718388	0.0401438	-0.0460384	0.126326	0.0181955	0.0803636	0.820879	0.915305	0.0262506	-0.200992	0.253493	0.0521263	0.0730183	0.475302	0.741559	0.0752023	-0.13127	0.281675
	PWY-6708	ubiquinol-8 biosynthesis (prokaryotic)	0.185215	0.235744	0.432066	0.747648	0.267209	-0.399401	0.933819	0.0435558	0.186155	0.815004	0.911048	0.0628378	-0.46355	0.589225	-0.235459	0.488215	0.629603	0.801351	-0.339696	-1.72021	1.04082	-0.0364949	0.445108	0.934654	0.984358	-0.052651	-1.31127	1.20597
	PWY-6737	starch degradation V	-0.00789048	0.0363692	0.828243	0.907776	-0.0113836	-0.114224	0.0914569	0.00322877	0.0286645	0.910316	0.950393	0.00465813	-0.076396	0.0857123	0.0400764	0.0751086	0.593632	0.785126	0.0578181	-0.154565	0.270201	-0.00477283	0.0685323	0.944477	0.984358	-0.00688574	-0.200673	0.186902
	PWY-6749	CMP-legionaminate biosynthesis I	0.112295	0.137327	0.413519	0.747648	0.162007	-0.226311	0.550326	0.0761933	0.108293	0.481692	0.78393	0.109924	-0.196295	0.416142	0.0517241	0.284814	0.855891	0.942055	0.0746221	-0.730741	0.879985	-0.124912	0.259196	0.629863	0.864221	-0.180209	-0.913133	0.552714
	PWY-6876	isopropanol biosynthesis	0.516193	0.323907	0.111015	0.655473	0.744709	-0.171196	1.66061	0.462699	0.253683	0.0681636	0.686037	0.667533	-0.0498021	1.38487	0.215382	0.675989	0.750017	0.878587	0.310731	-1.60075	2.22221	0.576702	0.61332	0.347066	0.639132	0.832006	-0.902269	2.56628
	PWY-6891	thiazole biosynthesis II (Bacillus)	0.000284494	0.100441	0.99774	0.99774	0.000410438	-0.283604	0.284425	-0.0136431	0.079137	0.863124	0.927999	-0.0196829	-0.243457	0.204091	0.199219	0.206615	0.334945	0.56052	0.287412	-0.29683	0.871654	0.182587	0.188206	0.331973	0.632061	0.263418	-0.268768	0.795604
	PWY-6892	thiazole biosynthesis I (E. coli)	-0.0557629	0.0375658	0.137701	0.655473	-0.0804488	-0.186673	0.0257752	-0.0391191	0.0296993	0.187781	0.686037	-0.0564369	-0.140417	0.0275432	0.0209093	0.0786192	0.790273	0.890754	0.0301657	-0.192144	0.252476	0.0067766	0.0716464	0.924645	0.984358	0.00977657	-0.192817	0.21237
	PWY-6895	superpathway of thiamin diphosphate biosynthesis II	-0.0246898	0.0607449	0.684412	0.842265	-0.0356198	-0.207387	0.136148	-0.0202049	0.0478662	0.672943	0.869327	-0.0291496	-0.1645	0.106201	0.0129039	0.125731	0.918256	0.959197	0.0186164	-0.336912	0.374145	0.0235557	0.114519	0.83703	0.957351	0.0339838	-0.289839	0.357806
	PWY-6897	thiamin salvage II	0.0236595	0.0331108	0.474884	0.75132	0.0341334	-0.0594934	0.12776	0.0309784	0.0259529	0.23262	0.686037	0.0446924	-0.0286943	0.118079	0.192595	0.0653943	0.00322806	0.117645	0.277857	0.0929423	0.462771	0.130478	0.0609286	0.0322341	0.404189	0.18824	0.0159537	0.360527
	PWY-6901	superpathway of glucose and xylose degradation	-0.146592	0.0708448	0.0385275	0.655473	-0.211488	-0.411814	-0.0111608	-0.11865	0.0558247	0.0335527	0.669747	-0.171176	-0.329031	-0.0133215	-0.357507	0.145345	0.0139051	0.184564	-0.515774	-0.926764	-0.104783	-0.305272	0.133164	0.0218801	0.404189	-0.440414	-0.81696	-0.0638674
	PWY-6906	chitin derivatives degradation	-0.0519934	0.656232	0.93685	0.969054	-0.0750106	-1.93063	1.78061	0.0235585	0.0184796	0.202367	0.686037	0.0339877	-0.0182667	0.086242	-1.34265	1.35254	0.320863	0.545301	-1.93703	-5.76158	1.88752	-0.979952	1.23344	0.42691	0.698984	-1.41377	-4.90154	2.07399
	PWY-6969	TCA cycle V (2-oxoglutarate:ferredoxin oxidoreductase)	-0.111751	0.0668112	0.0944001	0.655473	-0.161222	-0.350143	0.0276991	-0.0839657	0.0527275	0.111284	0.686037	-0.121137	-0.270234	0.0279596	-0.189575	0.138891	0.172277	0.374218	-0.273499	-0.666238	0.11924	-0.18316	0.126409	0.147354	0.548295	-0.264244	-0.62169	0.0932019
	PWY-7003	glycerol degradation to butanol	-0.0245596	0.17939	0.891105	0.939366	-0.035432	-0.542691	0.471827	-0.0340932	0.141333	0.80938	0.911048	-0.0491861	-0.448831	0.350459	-0.283041	0.369918	0.444185	0.663044	-0.408342	-1.45435	0.637669	-0.32815	0.336352	0.329256	0.632061	-0.47342	-1.42452	0.477676
	PWY-7013	L-1,2-propanediol degradation	-0.191127	0.181537	0.292419	0.721762	-0.275738	-0.789066	0.23759	-0.214012	0.142336	0.132693	0.686037	-0.308753	-0.711234	0.0937271	0.00769249	0.377601	0.983747	0.992827	0.0110979	-1.05664	1.07883	-0.214426	0.343403	0.532355	0.790325	-0.309352	-1.28039	0.661684
	PWY-7031	protein N-glycosylation (bacterial)	1.00929	0.873596	0.247956	0.721762	1.4561	-1.01415	3.92635	0.840318	0.693623	0.225708	0.686037	1.21232	-0.749024	3.17367	4.85642	1.76497	0.00593111	0.169635	7.00634	2.01557	11.9971	4.48553	1.6242	0.00575046	0.215323	6.47125	1.87852	11.064
	PWY-7090	UDP-2,3-diacetamido-2,3-dideoxy-&alpha;-D-mannuronate biosynthesis	-0.0381355	0.184657	0.836384	0.911349	-0.0550179	-0.577168	0.467132	-0.110871	0.145203	0.445132	0.759039	-0.159952	-0.570541	0.250636	-0.231923	0.381326	0.543054	0.750333	-0.334594	-1.41286	0.743674	-0.25695	0.347136	0.459179	0.730032	-0.370701	-1.35229	0.61089
	PWY-7094	fatty acid salvage	1.71415	0.697557	0.0139963	0.532905	2.47299	0.500523	4.44546	0.654811	0.555466	0.238458	0.686037	0.944693	-0.625989	2.51537	-2.69694	1.44055	0.0611843	0.217034	-3.89086	-7.96427	0.182554	-2.6224	1.31293	0.0457862	0.404189	-3.78332	-7.49588	-0.0707633
	PWY-7111	pyruvate fermentation to isobutanol (engineered)	0.00842621	0.0284326	0.766958	0.88454	0.0121564	-0.068242	0.0925549	0.01045	0.0223882	0.640668	0.852354	0.0150762	-0.0482306	0.0783831	0.115238	0.0575049	0.0450741	0.189542	0.166253	0.0036472	0.328858	0.0577164	0.0532309	0.278247	0.600244	0.0832672	-0.0672529	0.233787
	PWY-7159	chlorophyllide a biosynthesis III (aerobic, light independent)	NA	NA	NA	NA	NA	NA	NA	NA	NA	NA	NA	NA	NA	NA	0.262724	1.86333	0.887872	0.952812	0.379031	-4.88988	5.64794	2.9324	1.51317	0.0526328	0.404189	4.23057	-0.048198	8.50933
	PWY-7184	pyrimidine deoxyribonucleotides de novo biosynthesis I	-0.0368368	0.0607632	0.544359	0.798975	-0.0531443	-0.224963	0.118675	-0.0320657	0.0478597	0.502862	0.796908	-0.046261	-0.181593	0.0890711	-0.223752	0.123633	0.0703252	0.226707	-0.322805	-0.672399	0.0267884	-0.110742	0.114104	0.331778	0.632061	-0.159767	-0.482416	0.162882
	PWY-7187	pyrimidine deoxyribonucleotides de novo biosynthesis II	-0.00099975	0.0403177	0.980217	0.992207	-0.00144233	-0.115448	0.112563	-0.00591684	0.0317641	0.852229	0.927999	-0.00853619	-0.0983549	0.0812825	-0.101527	0.082653	0.219316	0.428188	-0.146472	-0.380189	0.0872442	-0.0609161	0.0756682	0.420795	0.698562	-0.0878833	-0.301849	0.126082
	PWY-7196	superpathway of pyrimidine ribonucleosides salvage	-0.0586597	0.060834	0.334916	0.721762	-0.0846281	-0.256647	0.087391	-0.0389925	0.048012	0.416712	0.743808	-0.0562542	-0.192017	0.0795085	-0.220574	0.124289	0.0759485	0.241855	-0.318221	-0.66967	0.0332274	-0.128536	0.114417	0.26127	0.594918	-0.185438	-0.508973	0.138098
	PWY-7197	pyrimidine deoxyribonucleotide phosphorylation	-0.0428188	0.0691473	0.535758	0.79881	-0.0617745	-0.257301	0.133752	-0.0317125	0.0545026	0.560665	0.822809	-0.0457515	-0.199868	0.108365	-0.261241	0.140608	0.0631775	0.217034	-0.37689	-0.774484	0.0207032	-0.13896	0.12972	0.284065	0.602261	-0.200477	-0.567284	0.166329
	PWY-7198	pyrimidine deoxyribonucleotides de novo biosynthesis IV	0.00147526	0.117908	0.990017	0.995267	0.00212836	-0.331279	0.335536	0.0501867	0.0927789	0.588557	0.831493	0.0724041	-0.189945	0.334753	-0.0050075	0.243832	0.983615	0.992827	-0.0072243	-0.696705	0.682256	-0.00539091	0.222128	0.980638	0.993498	-0.00777744	-0.635885	0.62033
	PWY-7199	pyrimidine deoxyribonucleosides salvage	0.0356525	0.0380374	0.348604	0.721762	0.0514357	-0.0561221	0.158993	0.0369853	0.0298527	0.215373	0.686037	0.0533585	-0.0310554	0.137772	0.0503467	0.0788748	0.523271	0.733449	0.0726349	-0.150398	0.295668	0.0238202	0.0719761	0.740685	0.921074	0.0343653	-0.16916	0.237891
	PWY-7200	superpathway of pyrimidine deoxyribonucleoside salvage	-0.0234191	0.0504026	0.642189	0.84176	-0.0337866	-0.176309	0.108736	-0.0119401	0.0397462	0.763866	0.899303	-0.0172259	-0.129616	0.0951639	-0.130653	0.103415	0.206449	0.412899	-0.188493	-0.480917	0.103932	-0.0647859	0.0948148	0.494425	0.759516	-0.0934663	-0.361573	0.17464
	PWY-7208	superpathway of pyrimidine nucleobases salvage	0.0355647	0.0244438	0.14568	0.655473	0.0513091	-0.0178101	0.120428	0.0318657	0.0191874	0.0967608	0.686037	0.0459725	-0.00828331	0.100228	0.108977	0.0497893	0.0286143	0.184564	0.15722	0.016432	0.298009	0.0717638	0.0459582	0.118405	0.548295	0.103533	-0.0264218	0.233488
	PWY-7210	pyrimidine deoxyribonucleotides biosynthesis from CTP	0.0166231	0.108202	0.877901	0.931363	0.023982	-0.281979	0.329943	0.0539055	0.0851034	0.526465	0.816759	0.0777691	-0.162876	0.318414	-0.0171927	0.223781	0.93876	0.965245	-0.0248039	-0.657586	0.607978	0.00242637	0.203868	0.990504	0.993498	0.00350051	-0.572973	0.579974
	PWY-7211	superpathway of pyrimidine deoxyribonucleotides de novo biosynthesis	-0.0234046	0.0560247	0.676126	0.84176	-0.0337657	-0.192186	0.124654	-0.0329833	0.0440579	0.454077	0.759039	-0.0475849	-0.172167	0.076997	-0.0546716	0.11583	0.636927	0.801351	-0.0788744	-0.406404	0.248655	-0.0406023	0.105563	0.700514	0.904494	-0.0585768	-0.357075	0.239921
	PWY-7219	adenosine ribonucleotides de novo biosynthesis	0.0320192	0.0239916	0.182008	0.70876	0.0461939	-0.0216468	0.114035	0.0267614	0.0188785	0.15632	0.686037	0.0386086	-0.014774	0.0919911	0.0856167	0.0492596	0.0821984	0.247349	0.123519	-0.0157718	0.262809	0.0448131	0.0454038	0.323647	0.632061	0.0646516	-0.0637358	0.193039
	PWY-7220	adenosine deoxyribonucleotides de novo biosynthesis II	0.0505022	0.0339227	0.136555	0.655473	0.0728593	-0.0230633	0.168782	0.0440951	0.0266411	0.0978932	0.686037	0.0636158	-0.0117167	0.138948	0.165995	0.0687491	0.0157565	0.184564	0.239481	0.04508	0.433881	0.12836	0.0631843	0.0422016	0.404189	0.185185	0.00652002	0.36385
	PWY-7221	guanosine ribonucleotides de novo biosynthesis	0.0209382	0.022389	0.349684	0.721762	0.0302075	-0.0331014	0.0935164	0.0187098	0.0176164	0.288205	0.696483	0.0269925	-0.022821	0.0768061	0.084837	0.045621	0.0629417	0.217034	0.122394	-0.00660782	0.251396	0.0558003	0.0419626	0.183596	0.548295	0.0805028	-0.0381541	0.19916
	PWY-7222	guanosine deoxyribonucleotides de novo biosynthesis II	0.0505022	0.0339227	0.136555	0.655473	0.0728593	-0.0230633	0.168782	0.0440951	0.0266411	0.0978932	0.686037	0.0636158	-0.0117167	0.138948	0.165995	0.0687491	0.0157565	0.184564	0.239481	0.04508	0.433881	0.12836	0.0631843	0.0422016	0.404189	0.185185	0.00652002	0.36385
	PWY-7228	superpathway of guanosine nucleotides de novo biosynthesis I	-0.048627	0.0616968	0.430603	0.747648	-0.0701539	-0.244613	0.104305	-0.0343944	0.0486526	0.479606	0.78393	-0.0496206	-0.187195	0.0879536	-0.219377	0.125907	0.0814427	0.247349	-0.316494	-0.672518	0.0395303	-0.11343	0.116032	0.328286	0.632061	-0.163644	-0.491746	0.164457
	PWY-7229	superpathway of adenosine nucleotides de novo biosynthesis I	0.0421804	0.0227583	0.0638244	0.655473	0.0608535	-0.00349988	0.125207	0.0342255	0.0179064	0.0559593	0.686037	0.0493769	-0.00125674	0.100011	0.115658	0.0463327	0.0125517	0.184564	0.166859	0.0358445	0.297873	0.075808	0.0429372	0.0774705	0.45013	0.109368	-0.0120449	0.23078
	PWY-7234	inosine-5'-phosphate biosynthesis III	0.0450441	0.140803	0.749037	0.876194	0.064985	-0.333161	0.463131	0.103321	0.110463	0.34961	0.718388	0.149061	-0.163294	0.461416	-0.18374	0.290759	0.527432	0.733449	-0.265081	-1.08726	0.557094	0.0545104	0.265344	0.837234	0.957351	0.0786419	-0.671667	0.828951
	PWY-7237	myo-, chiro- and scillo-inositol degradation	-0.170555	0.111008	0.124435	0.655473	-0.246059	-0.559954	0.0678364	-0.167875	0.0871985	0.0542032	0.686037	-0.242193	-0.488762	0.00437672	-0.272898	0.230672	0.236788	0.451548	-0.393708	-1.04598	0.258559	-0.311572	0.209533	0.137019	0.548295	-0.449504	-1.042	0.142989
	PWY-7242	D-fructuronate degradation	-0.0694068	0.0556207	0.212083	0.721762	-0.100133	-0.25741	0.0571448	-0.0550002	0.0438407	0.209643	0.686037	-0.0793486	-0.203316	0.0446191	0.00147342	0.116015	0.989867	0.99594	0.0021257	-0.325927	0.330178	-0.0325965	0.105636	0.757646	0.929476	-0.0470268	-0.345731	0.251678
	PWY-7254	TCA cycle VII (acetate-producers)	0.419059	0.167682	0.0124498	0.532905	0.604574	0.130424	1.07872	0.252428	0.134203	0.0599807	0.686037	0.364176	-0.0153081	0.743661	-0.274386	0.355647	0.440403	0.662625	-0.395856	-1.40151	0.609801	-0.105289	0.324652	0.745701	0.923902	-0.1519	-1.06991	0.766113
	PWY-7286	7-(3-amino-3-carboxypropyl)-wyosine biosynthesis	-0.226382	0.501222	0.651514	0.84176	-0.3266	-1.7439	1.0907	-0.155383	0.394967	0.694019	0.878578	-0.22417	-1.34101	0.892671	-2.38319	1.03246	0.0209848	0.184564	-3.43822	-6.35771	-0.51874	-1.87725	0.953997	0.049094	0.404189	-2.7083	-5.4059	-0.0107005
	PWY-7315	dTDP-N-acetylthomosamine biosynthesis	0.00479234	0.101605	0.962381	0.980148	0.00691389	-0.280393	0.29422	0.035382	0.0799906	0.658252	0.857027	0.0510455	-0.175142	0.277233	0.229327	0.208911	0.272325	0.488102	0.330849	-0.259886	0.921583	0.23959	0.189919	0.207116	0.548295	0.345655	-0.191376	0.882686
	PWY-7323	superpathway of GDP-mannose-derived O-antigen building blocks biosynthesis	-0.119078	0.0689111	0.0839889	0.655473	-0.171793	-0.366652	0.0230653	-0.103653	0.0541462	0.0555799	0.686037	-0.149539	-0.302648	0.00356877	-0.210345	0.143158	0.141746	0.341859	-0.303463	-0.708268	0.101342	-0.186121	0.130572	0.154033	0.548295	-0.268516	-0.637732	0.1007
	PWY-7328	superpathway of UDP-glucose-derived O-antigen building blocks biosynthesis	0.174993	0.136927	0.201247	0.721762	0.252462	-0.134723	0.639647	0.108867	0.108277	0.31468	0.703316	0.157062	-0.14911	0.463234	-0.0338287	0.28542	0.905653	0.952812	-0.0488045	-0.855881	0.758272	0.0347488	0.260011	0.893684	0.984358	0.050132	-0.685096	0.78536
	PWY-7332	superpathway of UDP-N-acetylglucosamine-derived O-antigen building blocks biosynthesis	-0.180511	0.138112	0.191215	0.719837	-0.260423	-0.650959	0.130113	-0.199041	0.108058	0.0654766	0.686037	-0.287156	-0.592709	0.0183971	-0.403999	0.285207	0.156625	0.359253	-0.582848	-1.38932	0.223627	-0.497042	0.257927	0.0539719	0.404189	-0.71708	-1.44642	0.0122564
	PWY-7371	1,4-dihydroxy-6-naphthoate biosynthesis II	-0.123591	0.197053	0.530532	0.796933	-0.178303	-0.735507	0.378901	-0.200257	0.154238	0.194163	0.686037	-0.288909	-0.725044	0.147226	0.180691	0.407785	0.657691	0.814048	0.260682	-0.892405	1.41377	0.0218619	0.371837	0.953116	0.984358	0.0315401	-1.0199	1.08298
	PWY-7373	superpathway of demethylmenaquinol-6 biosynthesis II	1.30263	0.894545	0.145341	0.655473	1.87929	-0.650197	4.40878	1.22611	0.710471	0.0843873	0.686037	1.76891	-0.240075	3.7779	4.47232	1.82061	0.0140297	0.184564	6.4522	1.3041	11.6003	4.93822	1.65357	0.00282288	0.158552	7.12435	2.44857	11.8001
	PWY-7374	1,4-dihydroxy-6-naphthoate biosynthesis I	-0.179083	0.255571	0.483478	0.75132	-0.258363	-0.981036	0.46431	-0.213112	0.200615	0.288101	0.696483	-0.307456	-0.874731	0.259818	0.0138019	0.529632	0.97921	0.992827	0.0199119	-1.47772	1.51754	0.00393209	0.482508	0.993498	0.993498	0.0056728	-1.35871	1.37005
	PWY-7377	cob(II)yrinate a,c-diamide biosynthesis I (early cobalt insertion)	0.185418	0.19424	0.33979	0.721762	0.267501	-0.281748	0.81675	0.100453	0.15341	0.512595	0.80451	0.144923	-0.288871	0.578718	0.174146	0.403123	0.665746	0.82092	0.25124	-0.888662	1.39114	0.0751189	0.367501	0.838037	0.957351	0.108374	-0.930802	1.14755
	PWY-7391	isoprene biosynthesis II (engineered)	0.227795	0.410218	0.578687	0.815087	0.328639	-0.831326	1.4886	0.404892	0.325049	0.212899	0.686037	0.584136	-0.335	1.50327	NA	NA	NA	NA	NA	NA	NA	NA	NA	NA	NA	NA	NA	NA
	PWY-7392	taxadiene biosynthesis (engineered)	0.0461515	0.127266	0.716875	0.858488	0.0665825	-0.293285	0.42645	0.0889887	0.0998764	0.372935	0.724062	0.128384	-0.154035	0.410802	-0.109763	0.263129	0.676572	0.827508	-0.158354	-0.902398	0.58569	0.0129353	0.239925	0.957004	0.984358	0.0186616	-0.659771	0.697094
	PWY-7400	L-arginine biosynthesis IV (archaebacteria)	0.0291716	0.0317236	0.357805	0.72405	0.0420858	-0.0476186	0.13179	0.0307372	0.0249006	0.217056	0.686037	0.0443444	-0.0260667	0.114756	0.134885	0.0642799	0.0358699	0.184564	0.194598	0.0128347	0.376361	0.082877	0.0593793	0.162798	0.548295	0.119566	-0.0483395	0.287472
	PWY-7431	aromatic biogenic amine degradation (bacteria)	0.793266	0.338586	0.0191358	0.5829	1.14444	0.187026	2.10186	0.343956	0.26992	0.202562	0.686037	0.496223	-0.267026	1.25947	1.0683	0.706619	0.130573	0.322014	1.54123	-0.456864	3.53932	0.655436	0.64591	0.310226	0.62344	0.945594	-0.880835	2.77202
	PWY-7446	sulfoglycolysis	-0.20078	0.672788	0.765376	0.88454	-0.289664	-2.19209	1.61277	-0.30083	0.529765	0.570132	0.822809	-0.434007	-1.93201	1.064	-2.19202	1.37544	0.111006	0.294969	-3.16241	-7.05171	0.726883	-2.93431	1.24651	0.0185716	0.391165	-4.23332	-7.75805	-0.708579
	PWY-7456	mannan degradation	-0.140602	0.0874088	0.107714	0.655473	-0.202845	-0.45001	0.0443188	-0.0985447	0.0690757	0.15369	0.686037	-0.14217	-0.337494	0.0531542	-0.245768	0.1815	0.175706	0.376677	-0.354569	-0.867793	0.158656	-0.222972	0.165407	0.177653	0.548295	-0.321681	-0.7894	0.146039
	PWY-7539	6-hydroxymethyl-dihydropterin diphosphate biosynthesis III (Chlamydia)	0.0141702	0.0377063	0.707062	0.85183	0.0204433	-0.0861782	0.127065	0.0193719	0.0296637	0.513723	0.80451	0.0279477	-0.0559317	0.111827	0.0185998	0.0780142	0.811559	0.908503	0.0268338	-0.193766	0.247433	0.0679123	0.0707236	0.336929	0.637313	0.0979768	-0.102007	0.297961
	PWY-7560	methylerythritol phosphate pathway II	0.0333657	0.0280637	0.234468	0.721762	0.0481366	-0.0312187	0.127492	0.0180781	0.0222096	0.415657	0.743808	0.0260812	-0.0367204	0.0888827	0.1051	0.0573969	0.0670837	0.224525	0.151628	-0.0106727	0.313928	0.0465328	0.0530613	0.380507	0.663917	0.0671326	-0.0829078	0.217173
	PWY-7663	gondoate biosynthesis (anaerobic)	0.0235746	0.0267839	0.378762	0.746252	0.034011	-0.0417254	0.109747	0.0169719	0.0211206	0.421643	0.748585	0.0244853	-0.0352369	0.0842076	0.0529527	0.0553433	0.338666	0.56387	0.0763946	-0.0800986	0.232888	0.0386621	0.0505133	0.444042	0.719434	0.0557777	-0.0870579	0.198613
	PWY-7664	oleate biosynthesis IV (anaerobic)	-0.10506	0.10576	0.320523	0.721762	-0.15157	-0.450625	0.147486	-0.0850081	0.0833253	0.307636	0.703316	-0.122641	-0.358258	0.112977	-0.306863	0.217588	0.158453	0.359991	-0.442709	-1.05798	0.172561	-0.231501	0.198922	0.244514	0.569461	-0.333985	-0.896474	0.228503
	PWY-841	superpathway of purine nucleotides de novo biosynthesis I	-0.0384081	0.0471269	0.415076	0.747648	-0.0554112	-0.188671	0.0778487	-0.0253971	0.037179	0.494541	0.796908	-0.0366403	-0.141771	0.0684901	-0.148487	0.0965297	0.123987	0.317716	-0.214222	-0.487177	0.0587337	-0.0897151	0.0886102	0.311314	0.62344	-0.129431	-0.379993	0.12113
	PWY-922	mevalonate pathway I	-0.249169	0.247465	0.31399	0.721762	-0.359475	-1.05923	0.340277	0.232201	0.195985	0.2361	0.686037	0.334995	-0.219187	0.889178	-0.424213	0.51279	0.408087	0.628415	-0.612011	-2.06202	0.837997	0.0453867	0.469699	0.923021	0.984358	0.0654792	-1.26268	1.39364
	PWY0-1061	superpathway of L-alanine biosynthesis	0.0167807	0.0651675	0.796792	0.894028	0.0242094	-0.160064	0.208482	0.040532	0.0512059	0.428623	0.748963	0.0584754	-0.0863187	0.203269	0.141409	0.133987	0.291246	0.515799	0.204011	-0.174863	0.582885	0.175055	0.121413	0.149355	0.548295	0.252552	-0.0907667	0.59587
	PWY0-1241	ADP-L-glycero-&beta;-D-manno-heptose biosynthesis	0.0803189	0.133861	0.548495	0.799788	0.115876	-0.262641	0.494392	-0.00877065	0.105675	0.933854	0.959875	-0.0126534	-0.311468	0.286162	-0.128092	0.277051	0.643837	0.801351	-0.184797	-0.968208	0.598614	-0.167026	0.252121	0.507659	0.762074	-0.240968	-0.953885	0.471948
	PWY0-1261	anhydromuropeptides recycling	-0.00574525	0.10034	0.95434	0.980148	-0.00828865	-0.292019	0.275441	-0.00161413	0.0790698	0.983713	0.992056	-0.0023287	-0.225913	0.221256	-0.0509947	0.207438	0.805814	0.90516	-0.0735698	-0.66014	0.513	-0.100934	0.18876	0.592841	0.832447	-0.145617	-0.67937	0.388135
	PWY0-1296	purine ribonucleosides degradation	0.079378	0.0492459	0.10699	0.655473	0.114518	-0.0247336	0.25377	0.0708227	0.038627	0.0667281	0.686037	0.102175	-0.00704941	0.2114	0.18439	0.10143	0.0690777	0.226575	0.266019	-0.0207921	0.55283	0.112961	0.0933459	0.226227	0.558559	0.162968	-0.100984	0.426921
	PWY0-1297	superpathway of purine deoxyribonucleosides degradation	0.0688021	0.0490653	0.160839	0.68208	0.0992605	-0.0394807	0.238002	0.0592622	0.0385632	0.124353	0.686037	0.0854973	-0.0235471	0.194542	0.18216	0.100714	0.0705004	0.226707	0.262802	-0.0219866	0.547591	0.121762	0.0925148	0.188128	0.548295	0.175666	-0.0859367	0.437268
	PWY0-1298	superpathway of pyrimidine deoxyribonucleosides degradation	0.0463823	0.0448087	0.300614	0.721762	0.0669155	-0.0597893	0.19362	0.0354077	0.0353214	0.31613	0.703316	0.0510825	-0.0487953	0.15096	0.144691	0.0919179	0.115456	0.302957	0.208745	-0.0511694	0.46866	0.0707771	0.0845793	0.402697	0.680577	0.10211	-0.137054	0.341273
	PWY0-1319	CDP-diacylglycerol biosynthesis II	0.0535172	0.0274675	0.0513695	0.655473	0.077209	-0.00046046	0.154878	0.0385975	0.0217172	0.0755226	0.686037	0.0556844	-0.00572492	0.117094	0.127343	0.0563809	0.0239068	0.184564	0.183717	0.0242901	0.343145	0.0793185	0.0521644	0.128373	0.548295	0.114432	-0.033072	0.261937
	PWY0-1338	polymyxin resistance	0.496802	0.325697	0.127172	0.655473	0.716734	-0.204234	1.6377	0.244042	0.258029	0.344254	0.718388	0.352079	-0.377547	1.0817	-0.941239	0.675651	0.163594	0.360127	-1.35792	-3.26845	0.552606	-0.248	0.617889	0.68815	0.901334	-0.357788	-2.10498	1.3894
	PWY0-1415	superpathway of heme biosynthesis from uroporphyrinogen-III	0.143662	0.186125	0.440198	0.747648	0.207261	-0.319042	0.733563	0.0262438	0.147027	0.858333	0.927999	0.0378618	-0.377885	0.453609	-0.145358	0.385668	0.706249	0.83931	-0.209707	-1.30025	0.880839	0.0592735	0.351495	0.866086	0.979432	0.0855136	-0.908403	1.07943
	PWY0-1479	tRNA processing	-0.128282	0.160226	0.423346	0.747648	-0.185071	-0.63814	0.267997	-0.13199	0.126081	0.295163	0.696483	-0.190421	-0.546939	0.166097	0.0394594	0.332276	0.90547	0.952812	0.0569279	-0.882643	0.996499	-0.00284059	0.302717	0.992513	0.993498	-0.0040981	-0.860085	0.851889
	PWY0-1533	methylphosphonate degradation I	0.195858	0.169147	0.246899	0.721762	0.282563	-0.195732	0.760858	0.100286	0.133781	0.453479	0.759039	0.144682	-0.233608	0.522971	0.0535347	0.351863	0.879071	0.952812	0.0772343	-0.917724	1.07219	0.183459	0.320137	0.566601	0.810405	0.264675	-0.640569	1.16992
	PWY0-1586	peptidoglycan maturation (meso-diaminopimelate containing)	0.0720549	0.0577394	0.212055	0.721762	0.103953	-0.0593154	0.267222	0.0657661	0.0453604	0.147098	0.686037	0.0948805	-0.0333843	0.223145	0.268104	0.117008	0.0219446	0.184564	0.386792	0.05593	0.717654	0.23696	0.106832	0.0265512	0.404189	0.341861	0.039773	0.643949
	PWY0-162	superpathway of pyrimidine ribonucleotides de novo biosynthesis	-0.0505538	0.0532291	0.342245	0.721762	-0.0729337	-0.223449	0.0775814	-0.0333806	0.0420106	0.426859	0.748963	-0.0481581	-0.166951	0.0706344	-0.186002	0.108854	0.0875023	0.258565	-0.268344	-0.576149	0.0394614	-0.113965	0.100073	0.254781	0.584091	-0.164417	-0.447392	0.118559
	PWY0-166	superpathway of pyrimidine deoxyribonucleotides de novo biosynthesis (E. coli)	-0.0103065	0.0462247	0.823562	0.907776	-0.0148692	-0.145578	0.115839	-0.0068543	0.0364281	0.850752	0.927999	-0.00988866	-0.112896	0.0931185	-0.116039	0.0947915	0.220896	0.428721	-0.167409	-0.435449	0.100631	-0.0635011	0.0868339	0.464599	0.73198	-0.0916128	-0.337151	0.153926
	PWY0-321	phenylacetate degradation I (aerobic)	-0.83754	0.52885	0.113262	0.655473	-1.20831	-2.70373	0.287104	-0.432941	0.409827	0.290785	0.696483	-0.624602	-1.78346	0.534258	-2.74785	1.05627	0.0092823	0.184564	-3.96431	-6.9511	-0.977529	-1.95534	0.967449	0.0432666	0.404189	-2.82095	-5.55659	-0.0853167
	PWY0-41	allantoin degradation IV (anaerobic)	-1.08553	0.378365	0.00411763	0.227156	-1.56609	-2.63599	-0.496195	-1.14722	0.296967	0.000111956	0.00619488	-1.65508	-2.49481	-0.815353	0.519912	0.806753	0.519284	0.733449	0.750074	-1.53117	3.03132	0.715133	0.732972	0.329232	0.632061	1.03172	-1.04089	3.10433
	PWY0-42	2-methylcitrate cycle I	NA	NA	NA	NA	NA	NA	NA	1.174	0.554666	0.0342943	0.669747	1.69373	0.125309	3.26215	NA	NA	NA	NA	NA	NA	NA	-3.7721	1.31982	0.00426266	0.205216	-5.44198	-9.17401	-1.70996
	PWY0-781	aspartate superpathway	0.0458292	0.0598051	0.443492	0.747648	0.0661176	-0.102992	0.235227	0.0465537	0.047007	0.322	0.703316	0.0671627	-0.0657581	0.200084	0.0698994	0.123864	0.572535	0.772804	0.100844	-0.249405	0.451093	0.0823641	0.112683	0.464818	0.73198	0.118826	-0.199806	0.437458
	PWY0-845	superpathway of pyridoxal 5'-phosphate biosynthesis and salvage	-0.113549	0.109316	0.298932	0.721762	-0.163817	-0.472927	0.145293	-0.116719	0.0858486	0.173959	0.686037	-0.16839	-0.411142	0.0743624	-0.369728	0.224333	0.0993274	0.27884	-0.533405	-1.16775	0.100937	-0.292758	0.205145	0.153557	0.548295	-0.422361	-1.00245	0.157724
	PWY0-862	(5Z)-dodec-5-enoate biosynthesis	-0.0625531	0.111731	0.575577	0.815087	-0.0902451	-0.406184	0.225694	-0.00827082	0.088183	0.925275	0.955329	-0.0119323	-0.261286	0.237421	-0.214369	0.230401	0.352156	0.580437	-0.309269	-0.96077	0.342232	-0.131511	0.210419	0.531972	0.790325	-0.189731	-0.784729	0.405267
	PWY1G-0	mycothiol biosynthesis	NA	NA	NA	NA	NA	NA	NA	NA	NA	NA	NA	NA	NA	NA	2.39706	1.38671	0.0838811	0.250118	3.45823	-0.462944	7.37941	1.94983	1.22685	0.111995	0.548295	2.813	-0.656149	6.28216
	PWY490-3	nitrate reduction VI (assimilatory)	0.165982	0.10486	0.113445	0.655473	0.239462	-0.0570483	0.535972	0.111297	0.0828845	0.179339	0.686037	0.160567	-0.0738037	0.394939	0.165936	0.219066	0.448768	0.663044	0.239395	-0.380054	0.858845	0.0302167	0.20018	0.880017	0.984358	0.0435935	-0.522451	0.609638
	PWY4FS-7	phosphatidylglycerol biosynthesis I (plastidic)	0.0518068	0.0315649	0.100739	0.655473	0.0747415	-0.014514	0.163997	0.0355073	0.0249633	0.154915	0.686037	0.0512263	-0.0193619	0.121814	0.132766	0.0647096	0.0401963	0.1849	0.191541	0.00856322	0.37452	0.075325	0.0598232	0.207984	0.548295	0.108671	-0.0604899	0.277832
	PWY4FS-8	phosphatidylglycerol biosynthesis II (non-plastidic)	0.0518068	0.0315649	0.100739	0.655473	0.0747415	-0.014514	0.163997	0.0355073	0.0249633	0.154915	0.686037	0.0512263	-0.0193619	0.121814	0.132766	0.0647096	0.0401963	0.1849	0.191541	0.00856322	0.37452	0.075325	0.0598232	0.207984	0.548295	0.108671	-0.0604899	0.277832
	PWYG-321	mycolate biosynthesis	-0.112793	0.105494	0.284985	0.721762	-0.162725	-0.461028	0.135577	-0.0965889	0.0830607	0.244882	0.686037	-0.139348	-0.374218	0.0955209	-0.329215	0.216874	0.129015	0.320582	-0.474957	-1.08821	0.138295	-0.253621	0.198317	0.200944	0.548295	-0.365898	-0.926676	0.19488
	PYRIDNUCSAL-PWY	NAD salvage pathway I	0.0108108	0.0313854	0.730506	0.866658	0.0155967	-0.0731514	0.104345	0.014861	0.0246977	0.547363	0.822809	0.0214399	-0.0483974	0.0912773	0.102011	0.0640124	0.111024	0.294969	0.14717	-0.0338365	0.328177	0.0761177	0.0586052	0.194005	0.548295	0.109815	-0.0559023	0.275532
	PYRIDNUCSYN-PWY	NAD biosynthesis I (from aspartate)	-0.00395513	0.0307659	0.897709	0.940322	-0.00570605	-0.0927023	0.0812902	0.00248959	0.0242443	0.918211	0.952644	0.00359172	-0.0649635	0.072147	0.104795	0.0626187	0.0942205	0.274203	0.151187	-0.0258785	0.328253	0.0741305	0.0574158	0.196663	0.548295	0.106948	-0.0554059	0.269301
	PYRIDOXSYN-PWY	pyridoxal 5'-phosphate biosynthesis I	-0.113254	0.116536	0.331133	0.721762	-0.16339	-0.492917	0.166136	-0.117534	0.0915498	0.199202	0.686037	-0.169566	-0.42844	0.0893076	-0.415175	0.238691	0.0819671	0.247349	-0.598971	-1.27391	0.0759706	-0.317245	0.218521	0.146562	0.548295	-0.457687	-1.07559	0.16022
	REDCITCYC	TCA cycle VIII (helicobacter)	0.2135	0.159198	0.179888	0.70876	0.308016	-0.142145	0.758177	0.126933	0.125886	0.313303	0.703316	0.183125	-0.17284	0.539091	-0.229433	0.331001	0.488216	0.702787	-0.331002	-1.26697	0.604963	-0.120417	0.30195	0.690042	0.901334	-0.173725	-1.02754	0.680093
	RHAMCAT-PWY	L-rhamnose degradation I	-0.11572	0.0847485	0.17211	0.694737	-0.166949	-0.406591	0.0726928	-0.0807326	0.0669564	0.227914	0.686037	-0.116473	-0.305804	0.0728587	-0.170416	0.176156	0.333334	0.56052	-0.245859	-0.743971	0.252253	-0.10765	0.160899	0.503461	0.760836	-0.155307	-0.610279	0.299666
	RIBOSYN2-PWY	flavin biosynthesis I (bacteria and plants)	0.00379577	0.0241859	0.875291	0.931363	0.00547615	-0.0629139	0.0738662	0.0118698	0.0190174	0.532527	0.82232	0.0171245	-0.0366507	0.0708997	0.0568442	0.0496429	0.252184	0.463754	0.0820089	-0.0583656	0.222383	0.0498098	0.0452527	0.271026	0.599386	0.0718603	-0.0561	0.199821
	RUMP-PWY	formaldehyde oxidation I	-0.237359	0.137205	0.0836368	0.655473	-0.342437	-0.730409	0.0455346	-0.24723	0.106992	0.0208476	0.613069	-0.356678	-0.659218	-0.0541382	-0.541514	0.282302	0.0550847	0.207266	-0.78124	-1.5795	0.0170211	-0.645415	0.254063	0.0110734	0.310978	-0.931137	-1.64955	-0.212728
	SALVADEHYPOX-PWY	adenosine nucleotides degradation II	-0.0608974	0.0714909	0.394314	0.747648	-0.0878563	-0.29001	0.114297	-0.0655534	0.0561581	0.243089	0.686037	-0.0945735	-0.253371	0.0642238	-0.0942225	0.148112	0.524674	0.733449	-0.135934	-0.554748	0.282879	-0.180534	0.133885	0.177522	0.548295	-0.260455	-0.63904	0.118129
	SER-GLYSYN-PWY	superpathway of L-serine and glycine biosynthesis I	0.0202608	0.0297064	0.495216	0.759906	0.0292302	-0.0547701	0.11323	0.0168971	0.0234013	0.470258	0.777925	0.0243774	-0.0417941	0.0905489	0.0803417	0.0609855	0.187708	0.394458	0.115909	-0.056539	0.288356	0.0258716	0.0560447	0.644351	0.872074	0.0373248	-0.121152	0.195801
	SO4ASSIM-PWY	sulfate reduction I (assimilatory)	0.0515799	0.101167	0.610158	0.830614	0.0744141	-0.211655	0.360483	0.000547132	0.0798279	0.994531	0.994531	0.000789345	-0.224939	0.226517	-0.316808	0.207119	0.126118	0.318531	-0.457057	-1.04272	0.12861	-0.256308	0.189126	0.175346	0.548295	-0.369775	-0.904564	0.165014
	SULFATE-CYS-PWY	superpathway of sulfate assimilation and cysteine biosynthesis	-0.00933248	0.0802721	0.907446	0.947522	-0.0134639	-0.240448	0.21352	-0.0282328	0.0631944	0.655047	0.857027	-0.0407313	-0.219425	0.137962	-0.229276	0.164347	0.162995	0.360127	-0.330775	-0.795496	0.133946	-0.207458	0.149725	0.165872	0.548295	-0.299298	-0.722673	0.124077
	TCA	TCA cycle I (prokaryotic)	-0.0807009	0.068703	0.240141	0.721762	-0.116427	-0.310697	0.0778435	-0.0803248	0.0539003	0.136159	0.686037	-0.115884	-0.268297	0.0365288	-0.179475	0.141925	0.206025	0.412899	-0.258927	-0.660247	0.142393	-0.179974	0.129102	0.163303	0.548295	-0.259648	-0.624706	0.105411
	TCA-GLYOX-BYPASS	superpathway of glyoxylate bypass and TCA	0.499531	0.324936	0.124215	0.655473	0.720671	-0.198146	1.63949	0.29074	0.257178	0.258265	0.696483	0.41945	-0.307769	1.14667	-0.961593	0.673879	0.153594	0.357948	-1.38728	-3.2928	0.518231	-0.20866	0.616312	0.734939	0.917563	-0.301033	-2.04377	1.4417
	TEICHOICACID-PWY	teichoic acid (poly-glycerol) biosynthesis	-0.0510565	0.0832247	0.539561	0.798975	-0.0736589	-0.308992	0.161674	-0.0794325	0.0652156	0.223225	0.686037	-0.114597	-0.299006	0.0698122	-0.0986391	0.172138	0.566629	0.77118	-0.142306	-0.629058	0.344446	-0.15215	0.156267	0.330228	0.632061	-0.219506	-0.66138	0.222367
	THISYN-PWY	superpathway of thiamin diphosphate biosynthesis I	-0.0866939	0.0511948	0.0903775	0.655473	-0.125073	-0.269836	0.01969	-0.0618209	0.0404663	0.126583	0.686037	-0.0891887	-0.203614	0.025237	-0.121674	0.10678	0.254499	0.463754	-0.175539	-0.477478	0.1264	-0.0760873	0.097662	0.435928	0.709699	-0.109771	-0.385928	0.166386
	THREOCAT-PWY	superpathway of L-threonine metabolism	-0.378026	0.463843	0.41508	0.747648	-0.545376	-1.85698	0.766224	-0.379527	0.365311	0.298845	0.696483	-0.547542	-1.58053	0.485443	-2.0811	0.94546	0.0277257	0.184564	-3.00239	-5.67585	-0.328926	-1.64873	0.864513	0.0565047	0.406961	-2.37862	-4.82319	0.06595
	THRESYN-PWY	superpathway of L-threonine biosynthesis	0.0217529	0.0222821	0.328942	0.721762	0.0313827	-0.0316241	0.0943895	0.0160595	0.0175704	0.360712	0.718388	0.0231689	-0.0265145	0.0728523	0.0885139	0.0453255	0.0508373	0.204881	0.127699	-0.00046751	0.255865	0.0459684	0.0419131	0.272749	0.599386	0.0663184	-0.0521986	0.184835
	TRNA-CHARGING-PWY	tRNA charging	0.0309284	0.0236724	0.191377	0.719837	0.0446203	-0.0223178	0.111558	0.025231	0.0186384	0.175828	0.686037	0.0364007	-0.0163027	0.0891041	0.10157	0.0481965	0.035082	0.184564	0.146534	0.0102499	0.282819	0.0571775	0.0446055	0.199896	0.548295	0.0824896	-0.0436406	0.20862
	TRPSYN-PWY	L-tryptophan biosynthesis	0.0156375	0.0272067	0.56545	0.806741	0.0225601	-0.0543719	0.0994921	0.0264895	0.0212896	0.213408	0.686037	0.0382163	-0.0219839	0.0984165	0.097254	0.0553849	0.0790939	0.244743	0.140308	-0.0163029	0.296919	0.082863	0.0505734	0.101323	0.537366	0.119546	-0.0234594	0.262552
	TYRFUMCAT-PWY	L-tyrosine degradation I	NA	NA	NA	NA	NA	NA	NA	NA	NA	NA	NA	NA	NA	NA	NA	NA	NA	NA	NA	NA	NA	NA	NA	NA	NA	NA	NA	NA
	UBISYN-PWY	superpathway of ubiquinol-8 biosynthesis (prokaryotic)	0.179967	0.235878	0.445483	0.747648	0.259638	-0.40735	0.926625	0.0403995	0.186241	0.828271	0.922771	0.0582841	-0.468347	0.584915	-0.235596	0.488429	0.629554	0.801351	-0.339893	-1.72101	1.04123	-0.0310642	0.445305	0.944385	0.984358	-0.0448162	-1.304	1.21437
	UDPNAGSYN-PWY	UDP-N-acetyl-D-glucosamine biosynthesis I	0.101168	0.0554338	0.0679978	0.655473	0.145954	-0.0107948	0.302704	0.0693167	0.0438608	0.11402	0.686037	0.100003	-0.0240216	0.224027	0.122795	0.116077	0.29011	0.515799	0.177156	-0.151072	0.505385	0.0510729	0.106286	0.630856	0.864221	0.0736826	-0.226861	0.374226
	VALDEG-PWY	L-valine degradation I	-0.591724	0.830969	0.47641	0.75132	-0.853677	-3.20339	1.49604	-0.36388	0.646283	0.573411	0.822809	-0.524968	-2.35245	1.30252	2.46825	1.68559	0.143105	0.342617	3.56093	-1.20538	8.32723	1.13359	1.53008	0.458772	0.730032	1.63543	-2.69116	5.96202
	VALSYN-PWY	L-valine biosynthesis	0.0194926	0.0257919	0.449792	0.747648	0.0281218	-0.0448096	0.101053	0.0217783	0.020255	0.282282	0.696483	0.0314194	-0.0258552	0.088694	0.115849	0.0520254	0.0259618	0.184564	0.167135	0.0200238	0.314246	0.0565845	0.0483619	0.241992	0.569461	0.0816341	-0.055118	0.218386

## Sheet: Supplementary Data 3
	Supplementary Data 3. Association of diet with abundance of gut microbial taxa at genus level stratified by constipation. Taxa that were significant in the main analysis are included here. Parameters are from MaAsLin2 model adjusted for age, sex, race, and platform. Trend tests across tertile are done by entering the tertile midpoints into the model as continuous term. q-trends are generated usin…
		Constipation (n = 50)				No constipation (n = 35)
	Genus	Coef	SE	p-trend	q-trend	Coef	SE	p-trend	q-trend	Cochran’s Q p-value
	HEI
	Butyricicoccus	-0.531503	0.747869	0.477276	0.81137	-0.322883	0.782885	0.680026	0.784645	0.866097
	Butyricimonas	-0.238701	0.0586722	4.73416e-05	0.000536538	0.570346	0.0839062	1.06508e-11	5.32537e-11	0.032143
	Coprococcus_1	0.571847	0.0307761	4.58764e-77	1.5598e-75	0.648921	0.0391838	1.33498e-61	1.66872e-60	0.770749
	Eggerthella	-2.11579	0.704453	0.00266937	0.0201686	-1.65429	0.76461	0.0304967	0.0672723	0.703384
	Faecalitalea	NA	NA	NA	NA	-5.23021	1.28099	4.44697e-05	0.00015882	1
	Intestinimonas	NA	NA	NA	NA	-0.310307	0.0672932	4.00209e-06	1.66754e-05	1
	Lachnospiraceae_NK4A136_group	0.309118	0.658749	0.638891	0.83386	-0.67794	0.658726	0.3034	0.446177	0.389819
	Negativibacillus	-0.39382	0.042667	2.70441e-20	6.12999e-19	0.831195	0.902712	0.357167	0.469957	0.207703
	Parabacteroides	-0.749761	0.296644	0.0114887	0.0651025	-1.05896	0.37837	0.00513032	0.015391	0.706666
	Ruminococcaceae_UCG-003	0.323607	0.800874	0.686163	0.83386	0.956211	0.863988	0.268406	0.411338	0.623937
	Subdoligranulum	0.776209	0.377632	0.0398342	0.169295	0.524329	0.00890607	0	0	0.68538
	Turicibacter	NA	NA	NA	NA	0.718582	0.76362	0.346694	0.469957	1
	Tyzzerella	-0.0128621	0.0550065	0.815118	0.866063	-6.52153	1.47887	1.03461e-05	3.87979e-05	1.47786e-07
	Tyzzerella_4	0.78148	1.39564	0.575519	0.815318	NA	NA	NA	NA	1
	UC5-1-2E3	-0.505923	0.0614891	1.90605e-16	3.24029e-15	-0.49725	0.0712286	2.93005e-12	1.56967e-11	0.981006
	Dietary fiber intake
	Adlercreutzia	1.10351	0.189229	5.48899e-09	1.31736e-07	-1.0235	2.4015	0.669967	0.744502	0.186343
	Bacteroides	-1.1769	0.357956	0.00100961	0.0121154	-1.08233	0.605322	0.0737715	0.17372	0.923242
	Butyricicoccus	-2.08531	1.36478	0.126525	0.419	1.6435	1.53377	0.283924	0.48201	0.0285109
	Butyricimonas	-0.0889672	2.25277	0.968498	0.982139	-1.40924	0.215206	5.81878e-11	5.30964e-10	0.400677
	Coprococcus_1	-0.311226	0.057055	4.9017e-08	8.82306e-07	0.947597	1.4229	0.505437	0.658873	0.300781
	Hydrogenoanaerobacterium	-0.105056	0.164775	0.523753	0.725197	3.59638	0.416816	6.23227e-18	9.09911e-17	1.21261e-06
	Intestinimonas	NA	NA	NA	NA	0.678598	1.04733	0.517027	0.662157	1
	Negativibacillus	-0.154951	0.0719292	0.0312231	0.160576	0.784199	1.8057	0.664077	0.744502	0.493105
	Parabacteroides	-1.28968	0.556185	0.0204065	0.13726	-1.83983	0.773165	0.0173307	0.0602448	0.633245
	Ruminococcaceae_NK4A214_group	0.631952	1.22795	0.606804	0.793813	0.665223	0.0873812	2.68055e-14	3.26133e-13	0.976857
	Tyzzerella	-1.4243	2.12085	0.501856	0.722673	-4.12718	0.162245	9.6086e-143	3.50714e-141	0.073645
	Tyzzerella_4	-6.77779	2.97861	0.0228767	0.13726	NA	NA	NA	NA	1
	UC5-1-2E3	-4.05621	2.37384	0.087504	0.315014	-1.41277	0.14959	3.57803e-21	8.70655e-20	0.0960965
	Added sugar intake
	Butyricicoccus	1.03985	0.056709	4.22585e-75	6.08523e-74	-0.997308	1.1473	0.384703	0.620771	0.0633737
	Coprococcus_1	0.320635	0.0431924	1.14142e-13	1.17404e-12	-1.07995	0.0632838	2.69619e-65	4.78573e-64	1.7689e-05
	Intestinimonas	NA	NA	NA	NA	0.943684	0.860568	0.272823	0.538068	1
	Klebsiella	NA	NA	NA	NA	NA	NA	NA	NA	NA
	Romboutsia	-0.916809	0.721118	0.203596	0.373469	-1.15564	0.85865	0.178342	0.395697	0.849298
	Tyzzerella	NA	NA	NA	NA	1.91079	0.0979155	8.23487e-85	1.94892e-83	1
	Tyzzerella_4	2.37548	0.0628486	0	0	NA	NA	NA	NA	1
	Veillonella	NA	NA	NA	NA	0.320983	1.16702	0.783282	0.897995	1

## Sheet: Supplementary Data 4
	Supplementary Data 4. Association of diet with abundance of gut microbial taxa at genus level stratified by PD duration. PD duration was dichotomized at the mean (10 years). Taxa that were significant in the main analysis are included here. Parameters are from MaAsLin2 model adjusted for age, sex, race, and platform. Trend tests across tertile are done by entering the tertile midpoints into the m…
		Long PD duration >=10 years (n = 26)				Short PD duration <10 years (n = 59)
	Genus	Coef	SE	p-trend	q-trend	Coef	SE	p-trend	q-trend	Cochran’s Q p-value
	HEI
	Butyricicoccus	0.57051	0.0431916	7.80464e-40	1.79507e-38	0.0305114	0.556672	0.95629	0.95629	0.485669
	Butyricimonas	NA	NA	NA	NA	-0.619225	0.0541335	2.67391e-30	3.38695e-29	1
	Coprococcus_1	0.533641	0.0388167	5.25575e-43	1.81323e-41	0.895101	0.0272405	8.43147e-237	6.40792e-235	0.159614
	Eggerthella	-3.29794	1.13136	0.0035567	0.013634	-0.888319	0.630832	0.159081	0.32676	0.0694953
	Faecalitalea	NA	NA	NA	NA	-1.31559	0.810164	0.104407	0.240453	1
	Intestinimonas	-0.436237	0.0760281	9.58919e-09	6.61654e-08	-0.22164	0.0449564	8.21777e-07	6.93945e-06	0.53726
	Lachnospiraceae_NK4A136_group	-0.612152	0.838169	0.46518	0.644111	0.585323	0.513778	0.254598	0.444705	0.303066
	Negativibacillus	-0.336425	0.0544074	6.2717e-10	4.80831e-09	0.247239	0.0335167	1.62393e-13	1.54273e-12	0.0490241
	Parabacteroides	-1.14088	0.361924	0.00162007	0.00745231	-0.37891	0.245965	0.123438	0.268037	0.328422
	Ruminococcaceae_UCG-003	1.494	0.983018	0.128559	0.277206	0.640803	0.631313	0.310091	0.501424	0.501896
	Subdoligranulum	0.439729	0.416508	0.291082	0.487224	1.12132	0.343639	0.00110208	0.0059827	0.434352
	Turicibacter	1.08768	0.688344	0.114076	0.262375	1.79025	0.652107	0.00604492	0.0306276	0.543963
	Tyzzerella	-0.239993	0.122528	0.050151	0.133093	-0.942355	0.0530328	1.22252e-70	2.32278e-69	0.0936834
	Tyzzerella_4	NA	NA	NA	NA	0.0294499	0.0318329	0.354893	0.54324	1
	UC5-1-2E3	0.232032	1.50618	0.877568	0.936704	-0.288926	0.0610716	2.23481e-06	1.69846e-05	0.677312
	Dietary fiber intake
	Adlercreutzia	1.4906	0.252158	3.39308e-09	2.34123e-08	0.425539	0.19853	0.0320769	0.117615	0.11263
	Bacteroides	-0.584825	0.495135	0.237546	0.431334	-0.740231	0.396782	0.0620991	0.199235	0.869295
	Butyricicoccus	1.03115	0.109502	4.65307e-21	5.35103e-20	0.623222	1.19733	0.602708	0.725134	0.72121
	Butyricimonas	NA	NA	NA	NA	0.978785	0.120909	5.71682e-16	4.40195e-15	1
	Coprococcus_1	0.757797	0.0911285	9.12192e-17	7.86766e-16	1.6901	0.0595589	3.90056e-177	1.50171e-175	0.0163194
	Hydrogenoanaerobacterium	NA	NA	NA	NA	2.14062	0.240417	5.39771e-19	5.19529e-18	1
	Intestinimonas	-0.914922	2.17577	0.674116	0.861371	1.02924	0.101516	3.72014e-24	4.77418e-23	0.197635
	Negativibacillus	-2.04213	0.145819	1.46338e-44	2.01946e-43	1.22129	0.0758132	2.1974e-58	4.22999e-57	4.15054e-12
	Parabacteroides	-2.70979	0.769581	0.000429724	0.00228084	-0.360636	0.536825	0.501714	0.65478	0.0398514
	Ruminococcaceae_NK4A214_group	1.68987	1.93371	0.382173	0.599316	0.87954	0.052172	9.08827e-64	2.33265e-62	0.565276
	Tyzzerella	-1.50209	0.298465	4.83562e-07	3.03325e-06	-1.73807	0.110058	3.50929e-56	5.40431e-55	0.711974
	Tyzzerella_4	NA	NA	NA	NA	0.357621	0.0809777	1.00411e-05	5.94743e-05	1
	UC5-1-2E3	NA	NA	NA	NA	-1.1823	0.134481	1.47464e-18	1.26164e-17	1
	Added sugar intake
	Butyricicoccus	0.465815	0.0954949	1.07219e-06	5.77333e-06	-0.764441	0.791233	0.333975	0.544524	0.191392
	Coprococcus_1	0.203458	0.0717635	0.00458079	0.0188621	-0.997324	0.0399254	1.01604e-137	7.62028e-136	0.000326871
	Intestinimonas	1.15684	1.82584	0.526345	0.742004	0.607145	0.0627634	3.90567e-22	7.32314e-21	0.68916
	Klebsiella	1.99373	0.0318751	0	0	4.8247	1.00467	1.56895e-06	1.47089e-05	0.00542568
	Romboutsia	0.546562	1.05315	0.603774	0.754718	-2.07294	0.710188	0.00351313	0.0188203	0.0485346
	Tyzzerella	4.84905	0.40681	9.34427e-33	1.09017e-31	1.04124	0.0687931	9.40239e-52	3.5259e-50	3.36214e-08
	Tyzzerella_4	NA	NA	NA	NA	-0.0801624	0.0448536	0.073905	0.213188	1
	Veillonella	-1.94311	1.48464	0.190599	0.416934	-3.21039	1.0092	0.00146699	0.0091687	0.42227

## Sheet: Supplementary Data 5
	Supplementary Data 5. Association of diet with abundance of gut microbial taxa at genus level among controls (n = 77). Parameters are from MaAsLin2 model adjusted for age, sex, race, and platform. Trend tests across tertile are done by entering the tertile midpoints into the model as continuous term. q-trends are generated using p-trends adjusted with FDR procedure to account for multiple compari…
							HEI (tertile trend)							HEI (per IQR increase)							Dietary fiber intake (tertile trend)							Dietary fiber intake (per % energy)							Added sugar intake (tertile trend)							Added sugar intake (per % energy)
	Kingdom	Phylum	Class	Order	Family	Genus	Coef	SE	p-trend	q-trend	Log2FC	Log2FC lower	Log2FC upper	Coef	SE	p-value	q-value	Log2FC	Log2FC lower	Log2FC upper	Coef	SE	p-trend	q-trend	Log2FC	Log2FC lower	Log2FC upper	Coef	SE	p-value	q-value	Log2FC	Log2FC lower	Log2FC upper	Coef	SE	p-trend	q-trend	Log2FC	Log2FC lower	Log2FC upper	Coef	SE	p-value	q-value	Log2FC	Log2FC lower	Log2FC upper
	Bacteria	Firmicutes	Negativicutes	Selenomonadales	Acidaminococcaceae	Acidaminococcus	-0.956302	1.05068	0.362733	0.560901	-1.37965	-4.35065	1.59135	-0.388931	0.755147	0.606524	0.77019	-0.56111	-2.69642	1.57421	1.13334	2.01219	0.573273	0.806289	1.63506	-4.05476	7.32489	0.551094	1.73677	0.751009	0.947427	0.79506	-4.11599	5.70611	1.69712	0.0222131	0	0	2.44843	2.38561	2.51124	1.39314	0.0172858	0	0	2.00987	1.96099	2.05875
	Bacteria	Actinobacteria	Actinobacteria	Actinomycetales	Actinomycetaceae	Actinomyces	NA	NA	NA	NA	NA	NA	NA	NA	NA	NA	NA	NA	NA	NA	0.382809	1.08192	0.723472	0.896159	0.552276	-2.50706	3.61161	0.00613132	0.935682	0.994772	0.994772	0.00884563	-2.63697	2.65466	-2.35764	0.660115	0.000354858	0.00196355	-3.40136	-5.26795	-1.53476	-1.65801	0.524625	0.00157567	0.00622765	-2.392	-3.87547	-0.908531
	Bacteria	Actinobacteria	Coriobacteriia	Coriobacteriales	Eggerthellaceae	Adlercreutzia	0.0158243	0.750718	0.983183	0.983183	0.0228297	-2.09996	2.14562	-0.175849	0.545472	0.747164	0.852957	-0.253697	-1.79612	1.28872	NA	NA	NA	NA	NA	NA	NA	1.9447	1.26111	0.123061	0.296793	2.80561	-0.760412	6.37164	1.90398	0.904884	0.0353684	0.127634	2.74686	0.188138	5.30558	1.13903	0.740096	0.123796	0.362933	1.64328	-0.44948	3.73603
	Bacteria	Firmicutes	Clostridia	Clostridiales	Lachnospiraceae	Agathobacter	-0.140213	0.207213	0.498621	0.651424	-0.202285	-0.788217	0.383648	-0.0418444	0.152161	0.783316	0.870351	-0.0603687	-0.490632	0.369894	-0.010768	0.405749	0.978828	0.978828	-0.0155349	-1.16286	1.13179	0.415299	0.343586	0.226771	0.453542	0.59915	-0.372403	1.5707	0.104564	0.257108	0.684235	0.861829	0.150853	-0.576167	0.877874	0.0731711	0.208949	0.726199	0.937539	0.105564	-0.485278	0.696405
	Bacteria	Verrucomicrobia	Verrucomicrobiae	Verrucomicrobiales	Akkermansiaceae	Akkermansia	-0.181261	0.383948	0.636856	0.781596	-0.261505	-1.34719	0.824177	-0.190715	0.281148	0.497553	0.697817	-0.275144	-1.07014	0.519854	-0.398202	0.74949	0.595213	0.807069	-0.574483	-2.6938	1.54484	-0.574601	0.639267	0.368735	0.600555	-0.828974	-2.63662	0.978668	0.112324	0.475857	0.813397	0.870256	0.162049	-1.18352	1.50762	-0.019118	0.386738	0.960573	0.993631	-0.0275814	-1.12115	1.06599
	Bacteria	Bacteroidetes	Bacteroidia	Bacteroidales	Rikenellaceae	Alistipes	0.0347105	0.296872	0.906923	0.941805	0.0500767	-0.789384	0.889538	0.117412	0.217248	0.588884	0.75985	0.16939	-0.444917	0.783697	0.729538	0.575848	0.205193	0.455985	1.0525	-0.575814	2.68081	0.353568	0.494042	0.474198	0.706987	0.510091	-0.886902	1.90708	0.327064	0.366267	0.371876	0.701493	0.471853	-0.563833	1.50754	0.252287	0.297638	0.396644	0.747204	0.363973	-0.477652	1.2056
	Bacteria	Firmicutes	Clostridia	Clostridiales	Eubacteriaceae	Anaerofustis	-1.0051	1.02377	0.326217	0.540886	-1.45006	-4.34496	1.44485	-1.89573	0.787688	0.0160972	0.0585354	-2.73496	-4.96229	-0.507631	3.11224	2.22032	0.161004	0.375189	4.49001	-1.78836	10.7684	1.9356	1.91436	0.31197	0.544288	2.79248	-2.62072	8.20568	-2.1759	1.47876	0.141173	0.390579	-3.13916	-7.32061	1.0423	-1.11938	1.11646	0.31605	0.624575	-1.61492	-4.77192	1.54209
	Bacteria	Firmicutes	Clostridia	Clostridiales	Lachnospiraceae	Anaerostipes	0.160179	0.235526	0.496447	0.651424	0.23109	-0.434904	0.897084	0.0170288	0.172946	0.921565	0.945195	0.0245674	-0.46447	0.513605	0.792204	0.453766	0.0808383	0.25956	1.14291	-0.140197	2.42601	0.250721	0.392892	0.523381	0.727411	0.361714	-0.749261	1.47269	-0.300614	0.291061	0.301688	0.626004	-0.433694	-1.25672	0.389335	-0.247275	0.236506	0.295776	0.624575	-0.356743	-1.02551	0.312021
	Bacteria	Bacteroidetes	Bacteroidia	Bacteroidales	Bacteroidaceae	Bacteroides	-0.0457601	0.190104	0.809779	0.88638	-0.0660178	-0.60357	0.471535	-0.0508445	0.139229	0.714972	0.833774	-0.0733531	-0.467047	0.320341	-0.631324	0.366483	0.084951	0.25956	-0.910808	-1.94711	0.12549	-0.00803492	0.317071	0.979783	0.994772	-0.0115919	-0.908168	0.884984	-0.106711	0.235243	0.6501	0.861829	-0.153952	-0.819144	0.51124	-0.244261	0.189447	0.197282	0.5117	-0.352394	-0.88809	0.183303
	Bacteria	Actinobacteria	Actinobacteria	Bifidobacteriales	Bifidobacteriaceae	Bifidobacterium	0.572819	0.543798	0.292172	0.514477	0.826404	-0.711284	2.36409	0.494458	0.397917	0.214009	0.37219	0.713351	-0.411831	1.83853	3.49013	1.00155	0.000492622	0.00218943	5.0352	2.20314	7.86726	2.90743	0.864748	0.000773314	0.0037301	4.19454	1.74931	6.63977	-0.503245	0.674782	0.455795	0.733714	-0.726029	-2.6341	1.18204	0.333463	0.548696	0.543363	0.850926	0.481085	-1.07045	2.03262
	Bacteria	Proteobacteria	Deltaproteobacteria	Desulfovibrionales	Desulfovibrionaceae	Bilophila	-0.516704	0.467054	0.268595	0.48347	-0.745446	-2.06613	0.575234	-0.49886	0.339372	0.141576	0.269668	-0.719703	-1.67934	0.239935	-1.34116	0.906211	0.138884	0.34721	-1.93488	-4.49736	0.627598	-0.918564	0.77674	0.236972	0.46266	-1.32521	-3.52158	0.871165	-0.156312	0.583981	0.788957	0.870256	-0.22551	-1.87682	1.4258	-0.313071	0.474285	0.509196	0.812755	-0.451666	-1.79279	0.889462
	Bacteria	Firmicutes	Clostridia	Clostridiales	Lachnospiraceae	Blautia	-0.0424798	0.146943	0.772512	0.857171	-0.0612854	-0.476793	0.354222	-0.0387025	0.10762	0.71913	0.833774	-0.0558359	-0.360151	0.248479	-0.160867	0.286513	0.574481	0.806289	-0.232081	-1.04225	0.578085	-0.477411	0.239396	0.0461266	0.180113	-0.688758	-1.36569	-0.0118232	-0.269165	0.180212	0.13528	0.387181	-0.388324	-0.897907	0.12126	-0.206354	0.146633	0.159345	0.440854	-0.297705	-0.712337	0.116926
	Bacteria	Firmicutes	Clostridia	Clostridiales	Ruminococcaceae	Butyricicoccus	0.900342	0.453258	0.0469913	0.146396	1.29892	0.0172495	2.58059	0.669459	0.33083	0.043014	0.114704	0.965826	0.0303431	1.90131	0.910502	0.896585	0.309857	0.550857	1.31358	-1.22168	3.84884	0.884978	0.763787	0.24659	0.470241	1.27675	-0.882993	3.4365	0.00782753	0.572832	0.989098	0.989098	0.0112927	-1.6085	1.63108	-0.00425247	0.46542	0.99271	0.994668	-0.00613502	-1.32219	1.30992
	Bacteria	Bacteroidetes	Bacteroidia	Bacteroidales	Marinifilaceae	Butyricimonas	0.752677	0.102652	2.26229e-13	1.40958e-12	1.08588	0.795615	1.37615	0.621732	0.0718731	5.13113e-18	3.42075e-17	0.89697	0.693736	1.1002	1.02944	0.192548	8.9715e-08	5.12657e-07	1.48517	0.940707	2.02964	0.59437	0.14674	5.11084e-05	0.000299349	0.857495	0.442561	1.27243	-0.112666	0.117464	0.337483	0.683198	-0.162542	-0.494693	0.169609	-0.920364	0.109282	3.7034e-17	2.19558e-16	-1.32781	-1.63682	-1.01879
	Bacteria	Firmicutes	Clostridia	Clostridiales	Lachnospiraceae	CAG-56	0.655887	0.0363408	8.14945e-73	9.43007e-72	0.946245	0.843484	1.049	0.220996	0.0250944	1.29042e-18	9.38487e-18	0.318829	0.24787	0.389788	1.35256	1.8379	0.461775	0.710424	1.95133	-3.24566	7.14832	0.218628	0.05629	0.000102769	0.000561805	0.315413	0.156243	0.474583	0.0125895	0.0433579	0.771539	0.865375	0.0181628	-0.10444	0.140765	-0.00268487	0.0342747	0.937562	0.985034	-0.00387345	-0.100791	0.0930445
	Bacteria	Firmicutes	Clostridia	Clostridiales	Christensenellaceae	Christensenellaceae_R-7_group	0.761445	0.438609	0.082556	0.20897	1.09853	-0.141714	2.33878	0.682646	0.31974	0.0327606	0.100802	0.98485	0.0807277	1.88897	0.241872	0.868734	0.780691	0.896159	0.348947	-2.10756	2.80545	0.478473	0.740855	0.518384	0.727411	0.69029	-1.40461	2.78519	-0.207328	0.550945	0.706684	0.861829	-0.299111	-1.85701	1.25879	-0.365963	0.446685	0.412624	0.747204	-0.527973	-1.79106	0.735112
	Bacteria	Synergistetes	Synergistia	Synergistales	Synergistaceae	Cloacibacillus	NA	NA	NA	NA	NA	NA	NA	NA	NA	NA	NA	NA	NA	NA	NA	NA	NA	NA	NA	NA	NA	NA	NA	NA	NA	NA	NA	NA	NA	NA	NA	NA	NA	NA	NA	NA	NA	NA	NA	NA	NA	NA
	Bacteria	Firmicutes	Clostridia	Clostridiales	Clostridiaceae_1	Clostridium_sensu_stricto_1	0.114016	0.552946	0.836636	0.88675	0.164491	-1.39906	1.72805	-0.166803	0.404935	0.680395	0.824721	-0.240646	-1.38567	0.904383	-1.03321	1.08477	0.340861	0.592802	-1.49061	-4.558	1.57679	-1.57735	0.907006	0.0820212	0.232532	-2.27564	-4.84037	0.289085	0.149797	0.690441	0.828241	0.870256	0.216112	-1.73624	2.16846	-0.188282	0.559692	0.736567	0.937539	-0.271633	-1.85427	1.311
	Bacteria	Firmicutes	Clostridia	Clostridiales	Lachnospiraceae	Coprococcus_1	-0.143175	0.0239518	2.26379e-09	1.22244e-08	-0.206558	-0.274287	-0.13883	0.0488696	0.018218	0.00730751	0.0324778	0.070504	0.0189893	0.122019	-0.165017	0.0490023	0.000758444	0.00319345	-0.238069	-0.376632	-0.0995059	0.0082445	0.0393026	0.833847	0.965762	0.0118943	-0.0992409	0.12303	-0.0794356	0.0311855	0.0108592	0.0450657	-0.114601	-0.202784	-0.0264187	0.105131	0.0243436	1.57003e-05	8.68748e-05	0.151672	0.082836	0.220508
	Bacteria	Firmicutes	Clostridia	Clostridiales	Lachnospiraceae	Coprococcus_3	-0.0606001	0.0144609	2.78209e-05	0.000132559	-0.0874275	-0.128318	-0.0465366	-0.170483	0.0107852	2.77629e-56	4.44206e-55	-0.245955	-0.276452	-0.215458	-1.316	0.0299907	0	0	-1.89859	-1.98339	-1.81379	-1.40728	0.792677	0.07584	0.232124	-2.03027	-4.27171	0.211163	-0.430021	0.596233	0.470768	0.733714	-0.620389	-2.30635	1.06557	-0.367668	0.484335	0.447782	0.777249	-0.530433	-1.89998	0.839114
	Bacteria	Firmicutes	Clostridia	Clostridiales	Ruminococcaceae	DTU089	NA	NA	NA	NA	NA	NA	NA	NA	NA	NA	NA	NA	NA	NA	NA	NA	NA	NA	NA	NA	NA	NA	NA	NA	NA	NA	NA	NA	NA	NA	NA	NA	NA	NA	NA	NA	NA	NA	NA	NA	NA	NA
	Bacteria	Firmicutes	Negativicutes	Selenomonadales	Veillonellaceae	Dialister	1.4772	0.903135	0.101917	0.236207	2.13114	-0.422635	4.68492	NA	NA	NA	NA	NA	NA	NA	-1.55908	1.83744	0.396158	0.646789	-2.24927	-7.44498	2.94644	-1.35713	1.56021	0.384387	0.600555	-1.95793	-6.3697	2.45384	0.223934	1.13485	0.843574	0.875208	0.323068	-2.88594	3.53208	-0.666956	0.958717	0.486632	0.797711	-0.962214	-3.67316	1.74873
	Bacteria	Firmicutes	Clostridia	Clostridiales	Lachnospiraceae	Dorea	0.170532	0.351473	0.627541	0.781596	0.246025	-0.747829	1.23988	0.164525	0.257283	0.522517	0.708497	0.237359	-0.490155	0.964874	0.949888	0.68064	0.162841	0.375189	1.3704	-0.554234	3.29503	1.07889	0.573377	0.0598841	0.2135	1.55651	-0.0648152	3.17784	-0.198293	0.435401	0.648802	0.861829	-0.286077	-1.51725	0.945097	0.143613	0.353889	0.68488	0.937539	0.20719	-0.793496	1.20787
	Bacteria	Actinobacteria	Coriobacteriia	Coriobacteriales	Eggerthellaceae	Eggerthella	-0.602445	0.748282	0.42076	0.587612	-0.869144	-2.98505	1.24676	-0.823905	0.550493	0.13448	0.2624	-1.18864	-2.74526	0.367976	0.327323	1.50142	0.827423	0.916065	0.472227	-3.77332	4.71778	-0.0434937	1.27055	0.972692	0.994772	-0.0627481	-3.65547	3.52997	1.66649	0.94365	0.0773945	0.237917	2.40424	-0.264101	5.07258	1.1887	0.776617	0.125864	0.362933	1.71494	-0.481088	3.91096
	Bacteria	Firmicutes	Clostridia	Clostridiales	Lachnospiraceae	Eisenbergiella	-1.113	0.74182	0.133519	0.277308	-1.60573	-3.70336	0.491905	-1.00146	0.53774	0.0625529	0.153319	-1.44481	-2.96537	0.0757515	-2.14794	0.0665549	1.66029e-228	6.64116e-227	-3.09883	-3.28702	-2.91063	-2.20341	0.0605443	5.41579e-290	4.44095e-288	-3.17885	-3.35005	-3.00765	-0.499646	0.0428201	1.84676e-31	2.18973e-30	-0.720837	-0.841919	-0.599756	-0.709977	0.0344041	1.29354e-94	2.6841e-93	-1.02428	-1.12156	-0.926997
	Bacteria	Firmicutes	Bacilli	Lactobacillales	Enterococcaceae	Enterococcus	1.80181	1.3251	0.173909	0.346806	2.59946	-1.14751	6.34644	NA	NA	NA	NA	NA	NA	NA	0.65118	0.148782	1.20463e-05	6.4247e-05	0.939454	0.518747	1.36016	0.120343	2.1474	0.955309	0.994772	0.173618	-5.89854	6.24577	-1.20797	1.68941	0.474594	0.733714	-1.74273	-6.51984	3.03438	-1.70605	1.25291	0.173301	0.464	-2.46131	-6.00413	1.08152
	Bacteria	Firmicutes	Erysipelotrichia	Erysipelotrichales	Erysipelotrichaceae	Erysipelatoclostridium	-1.29533	0.563493	0.0215188	0.0827772	-1.86877	-3.46215	-0.275391	-1.32743	0.408779	0.00116504	0.00548253	-1.91508	-3.07098	-0.75918	0.292895	1.12921	0.795341	0.896159	0.422559	-2.77048	3.6156	-0.58467	0.962726	0.543648	0.742985	-0.8435	-3.56578	1.87878	1.33083	0.706056	0.0594467	0.189772	1.91998	-0.0765236	3.91648	1.25581	0.568251	0.0271083	0.0978258	1.81175	0.204916	3.41859
	Bacteria	Firmicutes	Erysipelotrichia	Erysipelotrichales	Erysipelotrichaceae	Erysipelotrichaceae_UCG-003	0.815523	0.626006	0.192664	0.371566	1.17655	-0.593596	2.9467	0.495084	0.460223	0.28204	0.442415	0.714255	-0.587108	2.01562	1.69595	1.219	0.164145	0.375189	2.44674	-1.00021	5.89369	1.8359	1.03008	0.0747017	0.232124	2.64864	-0.26409	5.56137	-1.47762	0.768817	0.0546128	0.181315	-2.13176	-4.30573	0.0422109	-0.781866	0.632775	0.216602	0.544786	-1.12799	-2.91728	0.661292
	Bacteria	Proteobacteria	Gammaproteobacteria	Enterobacteriales	Enterobacteriaceae	Escherichia/Shigella	0.0926338	0.467591	0.84296	0.88675	0.133642	-1.18856	1.45584	0.198314	0.342132	0.562155	0.737253	0.286107	-0.681333	1.25355	-0.963874	0.906706	0.287759	0.535366	-1.39058	-3.95445	1.1733	-0.670454	0.776931	0.388164	0.600555	-0.967261	-3.16417	1.22965	-0.245083	0.578667	0.671908	0.861829	-0.353581	-1.98987	1.28271	-0.554055	0.466149	0.234605	0.550957	-0.799333	-2.11745	0.518787
	Bacteria	Firmicutes	Clostridia	Clostridiales	Eubacteriaceae	Eubacterium	-2.1074	1.2127	0.0822504	0.20897	-3.04034	-6.46948	0.388796	-2.4767	0.941	0.00848858	0.0339543	-3.57313	-6.23398	-0.91228	-0.471103	2.43096	0.846338	0.916065	-0.679658	-7.55364	6.19432	-1.83232	2.0733	0.37682	0.600555	-2.64348	-8.5061	3.21914	3.54441	1.43288	0.0133752	0.0504609	5.1135	1.06176	9.16523	1.81952	1.19171	0.126808	0.362933	2.62501	-0.744769	5.99478
	Bacteria	Firmicutes	Clostridia	Clostridiales	Ruminococcaceae	Faecalibacterium	0.436408	0.257811	0.0905044	0.222147	0.629604	-0.0994045	1.35861	0.322891	0.1882	0.0862203	0.186422	0.465833	-0.0663359	0.998001	-0.165819	0.508766	0.744482	0.896159	-0.239226	-1.67785	1.1994	0.0898534	0.43461	0.836209	0.965762	0.129631	-1.09931	1.35857	-0.232213	0.322073	0.470913	0.733714	-0.335013	-1.24573	0.575709	-0.21366	0.261621	0.414113	0.747204	-0.308246	-1.04803	0.431535
	Bacteria	Firmicutes	Erysipelotrichia	Erysipelotrichales	Erysipelotrichaceae	Faecalitalea	NA	NA	NA	NA	NA	NA	NA	NA	NA	NA	NA	NA	NA	NA	NA	NA	NA	NA	NA	NA	NA	NA	NA	NA	NA	NA	NA	NA	1.69592	1.19652	0.156371	0.402059	2.4467	-0.936674	5.83008	3.03868	0.937093	0.00118417	0.00491429	4.38389	1.73409	7.03369
	Bacteria	Firmicutes	Clostridia	Clostridiales	Family_XIII	Family_XIII_AD3011_group	0.114912	0.0646469	0.0754806	0.203798	0.165783	-0.0170179	0.348584	0.0878167	0.0476222	0.0651788	0.153362	0.126693	-0.00796766	0.261353	1.06685	0.146578	3.37863e-13	2.25242e-12	1.53914	1.12466	1.95362	0.393996	0.10765	0.00025225	0.00129278	0.568416	0.264016	0.872817	0.246359	0.0816203	0.00254153	0.0124087	0.355421	0.124624	0.586217	0.181843	0.0644508	0.00478119	0.0180381	0.262343	0.080097	0.44459
	Bacteria	Firmicutes	Clostridia	Clostridiales	Family_XIII	Family_XIII_UCG-001	-0.191693	0.117249	0.102065	0.236207	-0.276555	-0.608097	0.0549878	-0.237253	0.0900118	0.00839398	0.0339543	-0.342284	-0.596808	-0.0877588	2.78933	0.329187	2.38384e-17	1.90707e-16	4.02415	3.09331	4.95498	0.344632	0.194512	0.076431	0.232124	0.497198	-0.0528184	1.04722	0.575151	0.146234	8.38608e-05	0.000580037	0.829767	0.416264	1.24327	0.47892	0.117802	4.79336e-05	0.000234029	0.690936	0.35783	1.02404
	Bacteria	Firmicutes	Clostridia	Clostridiales	Ruminococcaceae	Flavonifractor	-0.344377	0.409783	0.40069	0.579569	-0.496832	-1.65557	0.661904	-0.383638	0.299431	0.200115	0.35576	-0.553472	-1.40017	0.293222	-1.2341	0.793304	0.119793	0.319449	-1.78042	-4.02363	0.462787	-1.21408	0.676805	0.0728375	0.232124	-1.75155	-3.66534	0.162235	0.71602	0.502094	0.153849	0.402059	1.033	-0.386764	2.45276	0.284391	0.412129	0.49016	0.797711	0.41029	-0.755079	1.57566
	Bacteria	Firmicutes	Clostridia	Clostridiales	Lachnospiraceae	Fusicatenibacter	0.296959	0.32919	0.36701	0.560901	0.428421	-0.502424	1.35927	0.160699	0.241577	0.505918	0.697817	0.23184	-0.451264	0.914944	0.586264	0.642602	0.361596	0.615482	0.8458	-0.971273	2.66287	0.603609	0.546626	0.269487	0.491066	0.870823	-0.674862	2.41651	0.172678	0.409068	0.672934	0.861829	0.249122	-0.907594	1.40584	0.337857	0.331363	0.30792	0.624575	0.487425	-0.449565	1.42441
	Bacteria	Firmicutes	Clostridia	Clostridiales	Lachnospiraceae	GCA-900066575	NA	NA	NA	NA	NA	NA	NA	NA	NA	NA	NA	NA	NA	NA	1.4056	1.13511	0.215607	0.466178	2.02785	-1.18188	5.23758	1.92802	0.988464	0.0511135	0.190514	2.78155	-0.0135113	5.57661	NA	NA	NA	NA	NA	NA	NA	NA	NA	NA	NA	NA	NA	NA
	Bacteria	Proteobacteria	Gammaproteobacteria	Pasteurellales	Pasteurellaceae	Haemophilus	0.838826	0.619241	0.175544	0.346806	1.21017	-0.540845	2.96119	0.0692685	0.455552	0.879144	0.913397	0.0999334	-1.18822	1.38809	NA	NA	NA	NA	NA	NA	NA	NA	NA	NA	NA	NA	NA	NA	NA	NA	NA	NA	NA	NA	NA	NA	NA	NA	NA	NA	NA	NA
	Bacteria	Firmicutes	Erysipelotrichia	Erysipelotrichales	Erysipelotrichaceae	Holdemania	-0.481224	0.0956339	4.8555e-07	2.4581e-06	-0.694259	-0.964681	-0.423837	-0.388538	0.0704642	3.50828e-08	2.00473e-07	-0.560541	-0.759792	-0.361291	-2.11441	1.18029	0.0732232	0.254689	-3.05045	-6.38792	0.287028	-1.43944	0.180615	1.59142e-15	1.30497e-14	-2.07667	-2.58739	-1.56595	0.559128	0.119018	2.6291e-06	1.98377e-05	0.806652	0.470107	1.1432	0.183628	0.101685	0.0709436	0.235533	0.264919	-0.0226157	0.552453
	Bacteria	Firmicutes	Clostridia	Clostridiales	Lachnospiraceae	Hungatella	-0.90115	0.0857772	8.13051e-26	5.98701e-25	-1.30009	-1.54264	-1.05753	-0.552678	0.062058	5.29905e-19	4.23924e-18	-0.797345	-0.972826	-0.621865	-1.42444	0.163917	3.62408e-18	3.2214e-17	-2.05504	-2.51855	-1.59153	-1.34844	0.154161	2.19109e-18	1.99633e-17	-1.94539	-2.38131	-1.50948	1.88947	1.16076	0.103571	0.307015	2.72593	-0.556344	6.0082	1.34161	0.0799993	4.02542e-63	5.56849e-62	1.93554	1.70932	2.16175
	Bacteria	Firmicutes	Clostridia	Clostridiales	Ruminococcaceae	Hydrogenoanaerobacterium	-0.853128	1.17609	0.468209	0.632082	-1.2308	-4.5564	2.09479	0.0018328	33.2692	0.999956	0.999956	0.00264417	-94.0722	94.0775	0.203274	2.20793	0.926646	0.950406	0.293262	-5.95006	6.53658	-1.02745	1.9762	0.603124	0.810757	-1.4823	-7.07038	4.10577	1.01225	1.42879	0.478652	0.733714	1.46037	-2.57978	5.50053	0.380611	1.17269	0.745513	0.937539	0.549105	-2.7669	3.86511
	Bacteria	Firmicutes	Clostridia	Clostridiales	Peptostreptococcaceae	Intestinibacter	0.487662	0.497734	0.327203	0.540886	0.703548	-0.703887	2.11098	0.330797	0.364979	0.364753	0.540375	0.477239	-0.554805	1.50928	1.1258	0.970586	0.246084	0.497592	1.62418	-1.12033	4.36869	0.562848	0.832759	0.499115	0.718025	0.812018	-1.54276	3.1668	-0.562261	0.617333	0.362406	0.699527	-0.811171	-2.55679	0.93445	-0.29289	0.502644	0.560096	0.860889	-0.422551	-1.84387	0.998766
	Bacteria	Firmicutes	Clostridia	Clostridiales	Ruminococcaceae	Intestinimonas	0.290547	0.641573	0.650645	0.786601	0.41917	-1.39499	2.23333	0.0826076	0.441307	0.851513	0.90828	0.119178	-1.1287	1.36705	-0.312132	1.18269	0.791844	0.896159	-0.450312	-3.79458	2.89396	-0.0811631	0.993092	0.934863	0.994772	-0.117094	-2.92524	2.69105	-0.0510841	0.738736	0.94487	0.956393	-0.0736988	-2.16261	2.01521	-0.0755448	0.585516	0.89734	0.984813	-0.108988	-1.76464	1.54667
	Bacteria	Proteobacteria	Gammaproteobacteria	Enterobacteriales	Enterobacteriaceae	Klebsiella	-0.420438	0.822488	0.609226	0.771052	-0.606564	-2.9323	1.71917	-0.268795	0.602371	0.655432	0.81929	-0.38779	-2.0911	1.31553	-1.36595	1.60932	0.396005	0.646789	-1.97066	-6.5213	2.57999	-2.24723	1.38538	0.104783	0.2662	-3.24206	-7.15949	0.675366	0.782688	1.01438	0.440354	0.733714	1.12918	-1.73915	3.99752	0.75525	0.820313	0.357215	0.689507	1.0896	-1.22999	3.40918
	Bacteria	Firmicutes	Clostridia	Clostridiales	Lachnospiraceae	Lachnoclostridium	-0.386861	0.191522	0.0433907	0.140586	-0.558123	-1.09969	-0.0165589	-0.358387	0.139194	0.0100316	0.0382157	-0.517043	-0.910638	-0.123448	-0.423994	0.378471	0.262594	0.500179	-0.611693	-1.68189	0.458501	-0.0215885	0.325337	0.947093	0.994772	-0.0311456	-0.951095	0.888804	-0.0867368	0.241529	0.719509	0.861829	-0.125135	-0.808102	0.557833	-0.0316416	0.196332	0.871964	0.984813	-0.0456492	-0.600813	0.509515
	Bacteria	Firmicutes	Clostridia	Clostridiales	Lachnospiraceae	Lachnospira	0.965772	0.256631	0.000167708	0.000754685	1.39331	0.667643	2.11899	0.659101	0.188516	0.000471835	0.00235917	0.950881	0.417818	1.48395	1.23083	0.517021	0.0172841	0.0658441	1.77571	0.313733	3.23768	1.06216	0.442603	0.0164043	0.0672577	1.53237	0.280827	2.78391	0.202785	0.335447	0.545497	0.767394	0.292557	-0.65598	1.24109	-0.12316	0.272777	0.651627	0.937539	-0.177682	-0.94901	0.593646
	Bacteria	Firmicutes	Clostridia	Clostridiales	Lachnospiraceae	Lachnospiraceae_FCS020_group	0.737919	0.057924	3.56935e-37	3.21241e-36	1.06459	0.900802	1.22838	1.01488	0.613637	0.098153	0.206638	1.46416	-0.27101	3.19933	2.71195	1.65784	0.101875	0.291072	3.91251	-0.775338	8.60036	3.37161	1.39415	0.0155888	0.0672577	4.8642	0.922	8.80641	-0.743036	1.04857	0.478561	0.733714	-1.07197	-4.037	1.89305	-0.308112	0.858244	0.719593	0.937539	-0.444512	-2.87135	1.98233
	Bacteria	Firmicutes	Clostridia	Clostridiales	Lachnospiraceae	Lachnospiraceae_ND3007_group	0.977514	0.0176288	0	0	1.41025	1.36041	1.4601	0.671066	0.321373	0.0367868	0.108998	0.968143	0.059403	1.87688	0.787205	0.0302177	1.30648e-149	2.61296e-148	1.1357	1.05025	1.22114	0.760321	0.0252481	3.18108e-199	1.30424e-197	1.09691	1.02552	1.16831	-0.770602	0.0218425	1.19493e-272	3.30597e-271	-1.11174	-1.17351	-1.04998	-0.698885	0.0170022	0	0	-1.00828	-1.05636	-0.960202
	Bacteria	Firmicutes	Clostridia	Clostridiales	Lachnospiraceae	Lachnospiraceae_NK4A136_group	0.888819	0.335434	0.00805491	0.0326224	1.28229	0.333794	2.23079	0.50335	0.248463	0.0427802	0.114704	0.72618	0.0236042	1.42876	-0.08765	0.673267	0.896419	0.946327	-0.126452	-2.03024	1.77733	-0.0523541	0.57494	0.927445	0.994772	-0.075531	-1.70128	1.55022	-0.13776	0.426879	0.746912	0.861829	-0.198745	-1.40582	1.00833	-0.372809	0.345257	0.28023	0.624575	-0.537849	-1.51413	0.438427
	Bacteria	Firmicutes	Clostridia	Clostridiales	Lachnospiraceae	Lachnospiraceae_UCG-001	1.92188	0.0500041	0	0	2.77269	2.63129	2.91409	0.852266	0.0256676	9.45346e-242	3.78138e-240	1.22956	1.15698	1.30214	1.61977	0.0730084	4.67609e-109	6.23479e-108	2.33684	2.13039	2.54328	0.621856	0.0561699	1.73483e-28	1.7782e-27	0.897148	0.738318	1.05598	0.217056	1.00089	0.828316	0.870256	0.313145	-2.51706	3.14336	-0.426562	0.0366668	2.78609e-31	2.31245e-30	-0.615398	-0.71908	-0.511716
	Bacteria	Firmicutes	Clostridia	Clostridiales	Lachnospiraceae	Lachnospiraceae_UCG-004	0.6728	0.0369092	3.06508e-74	4.13785e-73	0.970645	0.866277	1.07501	0.436833	0.0244457	2.03804e-71	4.07608e-70	0.630217	0.561092	0.699342	0.282522	0.0692683	4.52954e-05	0.000213155	0.407593	0.211725	0.603462	0.0788102	0.058797	0.180123	0.399191	0.113699	-0.0525602	0.279958	-0.690228	0.0488247	2.25118e-45	3.11413e-44	-0.995789	-1.13385	-0.857728	-0.446872	0.0372945	4.40137e-33	4.05904e-32	-0.644701	-0.750157	-0.539244
	Bacteria	Firmicutes	Clostridia	Clostridiales	Lachnospiraceae	Lachnospiraceae_UCG-009	-1.14541	0.0768669	3.23353e-50	3.27395e-49	-1.65248	-1.86984	-1.43513	-0.721587	0.056933	8.20599e-37	1.09413e-35	-1.04103	-1.20202	-0.880042	-3.73159	2.18453	0.0876016	0.25956	-5.38354	-11.5607	0.793616	-0.863989	0.119019	3.89316e-13	2.66033e-12	-1.24647	-1.58302	-0.909923	-0.221433	0.0894863	0.0133428	0.0504609	-0.31946	-0.572499	-0.066421	0.0236759	0.0718319	0.741701	0.937539	0.0341572	-0.168961	0.237275
	Bacteria	Firmicutes	Bacilli	Lactobacillales	Lactobacillaceae	Lactobacillus	1.31758	0.846722	0.119685	0.269291	1.90087	-0.493392	4.29513	0.872001	0.621575	0.16065	0.29209	1.25803	-0.499585	3.01565	4.71385	1.65161	0.00431588	0.0172635	6.80065	2.13043	11.4709	4.26571	1.44352	0.003126	0.0142407	6.15412	2.07229	10.2359	-0.177143	1.0363	0.864272	0.885612	-0.255564	-3.18589	2.67476	0.20778	0.832272	0.802855	0.965753	0.299764	-2.05364	2.65316
	Bacteria	Firmicutes	Bacilli	Lactobacillales	Streptococcaceae	Lactococcus	-1.00509	0.65845	0.126897	0.277308	-1.45004	-3.31193	0.411844	-0.832722	0.48226	0.0842199	0.186422	-1.20136	-2.56504	0.162313	-0.880549	1.29064	0.495076	0.747284	-1.27036	-4.91988	2.37915	-1.5145	1.10133	0.169083	0.385134	-2.18496	-5.29918	0.929251	-0.74154	0.806231	0.357698	0.699527	-1.06982	-3.34958	1.20995	-0.175614	0.656641	0.789128	0.963201	-0.253357	-2.11013	1.60342
	Bacteria	Firmicutes	Clostridia	Clostridiales	Lachnospiraceae	Marvinbryantia	0.250764	0.685511	0.71451	0.82679	0.361776	-1.57663	2.30018	0.102532	0.502774	0.838406	0.906385	0.147923	-1.27376	1.56961	0.459112	1.33772	0.731445	0.896159	0.662358	-3.1203	4.44502	0.289483	1.14423	0.800273	0.965762	0.417635	-2.81788	3.65315	-1.09332	0.843472	0.194903	0.449361	-1.57732	-3.96239	0.80775	-1.14421	0.68978	0.0971565	0.310154	-1.65074	-3.60122	0.299739
	Archaea	Euryarchaeota	Methanobacteria	Methanobacteriales	Methanobacteriaceae	Methanobrevibacter	-1.25088	0.607558	0.039507	0.133336	-1.80464	-3.52262	-0.0866589	-0.67092	0.446677	0.133091	0.2624	-0.967932	-2.23099	0.295129	0.608077	1.20301	0.613233	0.817644	0.87727	-2.52446	4.279	0.258246	1.02513	0.801106	0.965762	0.37257	-2.52616	3.2713	0.59514	0.776557	0.443449	0.733714	0.858606	-1.33725	3.05446	-0.172862	0.61709	0.779383	0.963201	-0.249387	-1.99432	1.49555
	Bacteria	Firmicutes	Clostridia	Clostridiales	Ruminococcaceae	Negativibacillus	-0.938062	0.480817	0.0510599	0.15318	-1.35334	-2.71294	0.00625969	-0.781371	0.352553	0.0266695	0.0853424	-1.12728	-2.12419	-0.130372	-0.545916	0.957319	0.568505	0.806289	-0.78759	-3.49458	1.9194	-0.36984	0.817728	0.651069	0.847424	-0.533566	-2.84584	1.77871	0.813981	0.59962	0.174624	0.425594	1.17433	-0.521209	2.86986	0.495882	0.489858	0.311396	0.624575	0.715406	-0.669758	2.10057
	Bacteria	Bacteroidetes	Bacteroidia	Bacteroidales	Marinifilaceae	Odoribacter	-0.0466203	0.488598	0.923984	0.947376	-0.0672589	-1.44886	1.31434	-0.149944	0.357724	0.675099	0.824721	-0.216323	-1.22785	0.795207	-0.705385	0.951365	0.458423	0.710424	-1.01766	-3.70781	1.6725	-0.847146	0.812211	0.296943	0.529333	-1.22217	-3.51885	1.0745	-0.465418	0.593396	0.432847	0.733714	-0.671456	-2.34939	1.00648	-0.364079	0.481421	0.449493	0.777249	-0.525255	-1.88656	0.83605
	Bacteria	Firmicutes	Clostridia	Clostridiales	Ruminococcaceae	Oscillibacter	-0.328204	0.362208	0.364871	0.560901	-0.473499	-1.49771	0.550709	-0.40463	0.263938	0.125263	0.25695	-0.583758	-1.33009	0.162574	-0.732531	0.706051	0.299501	0.544548	-1.05682	-3.05331	0.939671	-0.415886	0.605295	0.492032	0.718025	-0.599997	-2.31158	1.11158	0.144936	0.450402	0.74761	0.861829	0.209098	-1.06449	1.48269	0.0606337	0.366191	0.868488	0.984813	0.087476	-0.947995	1.12295
	Bacteria	Firmicutes	Clostridia	Clostridiales	Ruminococcaceae	Oscillospira	1.1193	0.117064	1.16136e-21	7.83917e-21	1.61481	1.28379	1.94583	0.720103	0.0757324	1.93386e-21	1.93386e-20	1.03889	0.824742	1.25304	0.83211	0.20209	3.82967e-05	0.000191483	1.20048	0.629035	1.77193	1.11042	0.165797	2.12031e-11	1.33742e-10	1.602	1.13318	2.07082	-1.68846	0.182185	1.89975e-20	1.97099e-19	-2.43593	-2.95109	-1.92077	-1.27264	0.121695	1.35141e-25	1.0197e-24	-1.83603	-2.18015	-1.49192
	Bacteria	Bacteroidetes	Bacteroidia	Bacteroidales	Tannerellaceae	Parabacteroides	-0.123412	0.337073	0.71427	0.82679	-0.178045	-1.13118	0.775091	-0.287077	0.245204	0.241692	0.394599	-0.414164	-1.10752	0.279194	-0.12676	0.658539	0.84736	0.916065	-0.182877	-2.04502	1.67926	-0.731158	0.558667	0.190618	0.400786	-1.05484	-2.63457	0.524895	-0.259777	0.416892	0.5332	0.763028	-0.374779	-1.55362	0.80406	-0.240239	0.338279	0.477591	0.797711	-0.346592	-1.30314	0.609952
	Bacteria	Bacteroidetes	Bacteroidia	Bacteroidales	Prevotellaceae	Paraprevotella	3.72097	1.22468	0.00237914	0.0101426	5.36822	1.9052	8.83124	2.22856	0.934072	0.0170395	0.0592677	3.21513	0.573875	5.8564	0.275639	2.4598	0.910778	0.946327	0.397663	-6.55786	7.35319	-0.532565	2.08526	0.798418	0.965762	-0.768329	-6.66477	5.12811	-7.42489	2.22914	0.00086586	0.00449165	-10.7118	-17.0151	-4.40856	-7.81865	1.84166	2.1817e-05	0.000113176	-11.2799	-16.4876	-6.0723
	Bacteria	Proteobacteria	Gammaproteobacteria	Betaproteobacteriales	Burkholderiaceae	Parasutterella	0.478969	0.474	0.312264	0.538156	0.691006	-0.649315	2.03133	0.347776	0.347689	0.31719	0.478778	0.501734	-0.481421	1.48489	-0.501131	0.930018	0.589998	0.807069	-0.722979	-3.35277	1.90682	0.0426941	0.795216	0.957183	0.994772	0.0615946	-2.18702	2.31021	-0.823208	0.58568	0.159855	0.402059	-1.18764	-2.84376	0.468478	-0.9624	0.471265	0.0411351	0.142259	-1.38845	-2.72104	-0.0558638
	Bacteria	Firmicutes	Negativicutes	Selenomonadales	Acidaminococcaceae	Phascolarctobacterium	0.190374	0.575147	0.740645	0.844961	0.274651	-1.35168	1.90098	0.0724451	0.421524	0.863544	0.908993	0.104516	-1.08742	1.29645	0.322821	1.12324	0.773804	0.896159	0.465733	-2.71043	3.64189	0.0649379	0.959498	0.946041	0.994772	0.0936857	-2.61947	2.80684	0.494968	0.0109049	0	0	0.714088	0.683253	0.744924	0.275718	0.580646	0.634896	0.937539	0.397777	-1.24411	2.03966
	Bacteria	Bacteroidetes	Bacteroidia	Bacteroidales	Prevotellaceae	Prevotella_7	0.127495	0.0206226	6.31662e-10	3.65461e-09	0.183937	0.125623	0.242251	-0.166837	0.015096	2.1511e-28	2.4584e-27	-0.240694	-0.283381	-0.198008	1.47006	0.0494431	2.93826e-194	7.83537e-193	2.12084	1.98103	2.26065	0.627298	0.0357384	5.68954e-69	1.16635e-67	0.905	0.803944	1.00606	-0.102397	0.0277144	0.000220117	0.00140536	-0.147728	-0.226095	-0.0693605	0.28483	0.0208552	1.82081e-42	2.15896e-41	0.410923	0.351952	0.469895
	Bacteria	Bacteroidetes	Bacteroidia	Bacteroidales	Prevotellaceae	Prevotella_9	NA	NA	NA	NA	NA	NA	NA	0.205785	0.539967	0.703123	0.833774	0.296886	-1.22997	1.82374	NA	NA	NA	NA	NA	NA	NA	NA	NA	NA	NA	NA	NA	NA	-2.41061	0.889674	0.00673769	0.0294331	-3.47777	-5.99348	-0.962054	NA	NA	NA	NA	NA	NA	NA
	Bacteria	Firmicutes	Clostridia	Clostridiales	Peptostreptococcaceae	Romboutsia	0.100754	0.450275	0.822944	0.88675	0.145357	-1.12788	1.41859	0.0197323	0.326759	0.951847	0.963895	0.0284677	-0.895503	0.952439	-0.984372	0.865943	0.255637	0.498805	-1.42015	-3.86876	1.02846	-0.665853	0.738549	0.367286	0.600555	-0.960623	-3.04901	1.12776	0.167342	0.551617	0.76161	0.865375	0.241424	-1.31837	1.80122	0.0170777	0.449418	0.969688	0.993631	0.0246379	-1.24617	1.29545
	Bacteria	Firmicutes	Clostridia	Clostridiales	Lachnospiraceae	Roseburia	0.501052	0.277951	0.0714409	0.199542	0.722866	-0.0630911	1.50882	0.35987	0.203557	0.0770772	0.176176	0.519182	-0.0564135	1.09478	0.630896	0.547046	0.248796	0.497592	0.91019	-0.636681	2.45706	0.52238	0.468077	0.264416	0.491066	0.753635	-0.569937	2.07721	-0.115972	0.348945	0.739624	0.861829	-0.167312	-1.15402	0.819392	-0.0464127	0.283646	0.870023	0.984813	-0.0669593	-0.869019	0.7351
	Bacteria	Firmicutes	Clostridia	Clostridiales	Ruminococcaceae	Ruminiclostridium_5	-0.380879	0.253843	0.133497	0.277308	-0.549492	-1.26728	0.168295	-0.343064	0.184694	0.0632441	0.153319	-0.494936	-1.01719	0.0273195	-0.773913	0.495352	0.118206	0.319449	-1.11652	-2.51722	0.284178	-0.62428	0.42434	0.141243	0.330912	-0.900646	-2.10055	0.299253	0.380079	0.315665	0.228568	0.512733	0.548338	-0.344263	1.44094	0.0936994	0.258242	0.716728	0.937539	0.13518	-0.595047	0.865406
	Bacteria	Firmicutes	Clostridia	Clostridiales	Ruminococcaceae	Ruminiclostridium_6	0.567357	0.651176	0.383601	0.573213	0.818524	-1.0228	2.65984	0.558754	0.468927	0.233435	0.389058	0.806111	-0.519867	2.13209	-0.141014	1.25928	0.91084	0.946327	-0.203439	-3.76429	3.35741	1.40883	1.06985	0.18789	0.400786	2.03251	-0.992685	5.0577	-2.28875	0.774082	0.00310924	0.0143371	-3.30197	-5.49082	-1.11311	-2.45975	0.62245	7.7591e-05	0.000357781	-3.54867	-5.30876	-1.78858
	Bacteria	Firmicutes	Clostridia	Clostridiales	Ruminococcaceae	Ruminiclostridium_9	-0.628803	0.0288622	3.1254e-105	5.06315e-104	-0.90717	-0.988784	-0.825557	-0.731745	0.323397	0.023655	0.0788501	-1.05568	-1.97015	-0.141222	-0.384995	0.877734	0.660934	0.839282	-0.55543	-3.03738	1.92652	-0.123894	0.750128	0.868815	0.989484	-0.178741	-2.29987	1.94238	0.647117	0.552886	0.241826	0.5282	0.933592	-0.629794	2.49698	0.529201	0.449402	0.238969	0.550957	0.763475	-0.507291	2.03424
	Bacteria	Firmicutes	Clostridia	Clostridiales	Ruminococcaceae	Ruminococcaceae_NK4A214_group	0.208939	0.481675	0.664452	0.791479	0.301435	-1.06059	1.66346	0.215744	0.352468	0.540474	0.720632	0.311253	-0.685414	1.30792	0.298397	0.0495006	1.65843e-09	1.02057e-08	0.430496	0.290524	0.570469	0.32467	0.0412641	3.60106e-15	2.68443e-14	0.4684	0.351718	0.585081	0.133031	0.597043	0.823678	0.870256	0.191923	-1.49632	1.88017	0.0598934	0.485193	0.901757	0.984813	0.086408	-1.28556	1.45838
	Bacteria	Firmicutes	Clostridia	Clostridiales	Ruminococcaceae	Ruminococcaceae_UCG-002	0.3527	0.409624	0.389219	0.573213	0.508839	-0.649447	1.66712	0.210862	0.300693	0.483144	0.690206	0.30421	-0.546054	1.15447	1.20454	0.794964	0.129717	0.334754	1.73779	-0.510116	3.9857	0.830033	0.681896	0.223512	0.453542	1.19748	-0.730701	3.12567	-0.353716	0.50794	0.486196	0.733714	-0.510304	-1.9466	0.92599	-0.0878782	0.415519	0.832505	0.984813	-0.126781	-1.30174	1.04817
	Bacteria	Firmicutes	Clostridia	Clostridiales	Ruminococcaceae	Ruminococcaceae_UCG-003	0.307035	0.0280692	7.54443e-28	6.11099e-27	0.442957	0.363587	0.522328	0.164289	0.020049	2.51878e-16	1.55002e-15	0.23702	0.180327	0.293712	-0.593407	0.0543432	9.28768e-28	9.28768e-27	-0.856106	-1.00977	-0.702441	0.0729162	0.0452549	0.107129	0.2662	0.105196	-0.0227707	0.233162	-0.732993	0.0384387	4.55838e-81	7.56691e-80	-1.05748	-1.16618	-0.948792	-0.521211	0.0292164	3.47773e-71	5.77303e-70	-0.751949	-0.834564	-0.669334
	Bacteria	Firmicutes	Clostridia	Clostridiales	Ruminococcaceae	Ruminococcaceae_UCG-004	-0.385995	0.477858	0.419228	0.587612	-0.556873	-1.9081	0.794357	-0.643859	0.345683	0.0625226	0.153319	-0.928893	-1.90637	0.0485891	0.593928	0.935191	0.525372	0.778328	0.856857	-1.78757	3.50128	0.187017	0.800113	0.815188	0.965762	0.269809	-1.99266	2.53227	0.210181	0.593888	0.723409	0.861829	0.303227	-1.3761	1.98255	0.0701245	0.482784	0.884513	0.984813	0.101168	-1.26399	1.46633
	Bacteria	Firmicutes	Clostridia	Clostridiales	Ruminococcaceae	Ruminococcaceae_UCG-005	NA	NA	NA	NA	NA	NA	NA	NA	NA	NA	NA	NA	NA	NA	NA	NA	NA	NA	NA	NA	NA	NA	NA	NA	NA	NA	NA	NA	NA	NA	NA	NA	NA	NA	NA	NA	NA	NA	NA	NA	NA	NA
	Bacteria	Firmicutes	Clostridia	Clostridiales	Ruminococcaceae	Ruminococcaceae_UCG-010	NA	NA	NA	NA	NA	NA	NA	NA	NA	NA	NA	NA	NA	NA	NA	NA	NA	NA	NA	NA	NA	NA	NA	NA	NA	NA	NA	NA	-0.788565	1.21689	0.516975	0.752789	-1.13766	-4.57864	2.30333	-1.17834	0.982953	0.230617	0.550957	-1.69998	-4.47946	1.0795
	Bacteria	Firmicutes	Clostridia	Clostridiales	Ruminococcaceae	Ruminococcaceae_UCG-013	-0.437454	0.387455	0.25888	0.476574	-0.631112	-1.72671	0.464488	-0.0652324	0.285017	0.818968	0.8975	-0.0941105	-0.900048	0.711827	0.361586	0.759289	0.63392	0.83137	0.521659	-1.62537	2.66869	-0.549774	0.647731	0.39601	0.601349	-0.793156	-2.62473	1.03842	1.61844	0.451677	0.000339446	0.00196355	2.33491	1.05771	3.61211	1.27969	0.377648	0.000702564	0.0030691	1.8462	0.778333	2.91407
	Bacteria	Firmicutes	Clostridia	Clostridiales	Ruminococcaceae	Ruminococcus_1	0.553814	0.464055	0.232703	0.438348	0.798985	-0.513214	2.11118	0.39267	0.340891	0.249366	0.398985	0.566502	-0.397429	1.53043	1.10247	0.907062	0.224201	0.472001	1.59053	-0.97435	4.15542	1.33754	0.76965	0.0822369	0.232532	1.92966	-0.246666	4.10598	-0.769124	0.572949	0.179467	0.425594	-1.10961	-2.72973	0.510505	-0.487965	0.467811	0.296911	0.624575	-0.703985	-2.02681	0.618837
	Bacteria	Firmicutes	Clostridia	Clostridiales	Ruminococcaceae	Ruminococcus_2	-0.537921	0.00780198	0	0	-0.776056	-0.798118	-0.753995	-0.193963	0.00576961	9.14587e-248	7.31669e-246	-0.279829	-0.296144	-0.263515	-0.106461	0.0145352	2.4007e-13	1.74596e-12	-0.153591	-0.194692	-0.11249	-0.378591	0.0127809	7.86713e-193	2.15035e-191	-0.546191	-0.582332	-0.510051	0.019083	0.00925113	0.0391339	0.135338	0.027531	0.0013717	0.0536902	0.0969394	0.00751575	4.60977e-38	4.78263e-37	0.139854	0.118602	0.161106
	Bacteria	Firmicutes	Clostridia	Clostridiales	Lachnospiraceae	Sellimonas	-0.517515	0.809153	0.522449	0.67172	-0.746616	-3.03464	1.54141	-0.83941	0.590504	0.155168	0.288684	-1.21101	-2.88077	0.458746	-0.71868	1.5618	0.645401	0.832776	-1.03684	-5.45312	3.37945	-0.557711	1.34684	0.67881	0.869725	-0.804608	-4.61305	3.00384	0.352994	0.991082	0.721713	0.861829	0.509263	-2.2932	3.31173	0.297456	0.804912	0.711717	0.937539	0.429138	-1.8469	2.70517
	Bacteria	Firmicutes	Bacilli	Lactobacillales	Streptococcaceae	Streptococcus	0.0180125	0.355372	0.959575	0.97157	0.0259866	-0.978892	1.03087	0.173423	0.246958	0.48253	0.690206	0.250197	-0.448121	0.948515	NA	NA	NA	NA	NA	NA	NA	0.276617	0.567841	0.626161	0.828148	0.399074	-1.2066	2.00475	NA	NA	NA	NA	NA	NA	NA	-0.00267146	0.399754	0.994668	0.994668	-0.00385411	-1.13423	1.12652
	Bacteria	Firmicutes	Clostridia	Clostridiales	Ruminococcaceae	Subdoligranulum	-0.120089	0.402365	0.765354	0.857171	-0.173252	-1.31101	0.964508	0.0912003	0.294743	0.757	0.852957	0.131574	-0.701865	0.965013	0.60895	0.784053	0.437354	0.699766	0.878529	-1.33852	3.09558	0.600694	0.668293	0.368734	0.600555	0.866618	-1.0231	2.75634	-0.519457	0.49662	0.295569	0.626004	-0.749417	-2.1537	0.654867	-0.154893	0.404858	0.702027	0.937539	-0.223463	-1.36827	0.921346
	Bacteria	Proteobacteria	Gammaproteobacteria	Betaproteobacteriales	Burkholderiaceae	Sutterella	0.845175	0.0279815	2.04914e-200	4.14951e-199	1.21933	1.14021	1.29845	0.570699	0.0182436	8.16648e-215	2.17773e-213	0.823344	0.771757	0.874932	1.27809	0.0555871	5.52544e-117	8.84071e-116	1.8439	1.68672	2.00108	0.639921	0.0419026	1.18181e-52	1.93817e-51	0.923211	0.804724	1.0417	-0.690511	0.036173	3.10961e-81	6.45243e-80	-0.996197	-1.09848	-0.893911	-0.249175	0.026529	5.85522e-21	4.04986e-20	-0.359484	-0.4345	-0.284469
	Bacteria	Firmicutes	Clostridia	Clostridiales	Peptostreptococcaceae	Terrisporobacter	NA	NA	NA	NA	NA	NA	NA	NA	NA	NA	NA	NA	NA	NA	NA	NA	NA	NA	NA	NA	NA	NA	NA	NA	NA	NA	NA	NA	NA	NA	NA	NA	NA	NA	NA	NA	NA	NA	NA	NA	NA	NA
	Bacteria	Firmicutes	Erysipelotrichia	Erysipelotrichales	Erysipelotrichaceae	Turicibacter	-1.30741	0.606898	0.0312206	0.109951	-1.8862	-3.60231	-0.170079	-0.909681	0.446438	0.0415857	0.114704	-1.31239	-2.57478	-0.0500073	-2.02552	1.18474	0.0873254	0.25956	-2.92221	-6.27228	0.427855	-1.75213	1.02055	0.0860078	0.235088	-2.52779	-5.41359	0.358011	0.371313	0.763127	0.626565	0.861829	0.535692	-1.62219	2.69357	0.0628186	0.621727	0.91952	0.985034	0.0906281	-1.66742	1.84868
	Bacteria	Firmicutes	Clostridia	Clostridiales	Lachnospiraceae	Tyzzerella	-0.726337	0.926434	0.433032	0.594501	-1.04788	-3.66754	1.57178	-0.709381	0.678555	0.295824	0.455114	-1.02342	-2.94216	0.895316	0.0742051	1.81695	0.967423	0.978828	0.107055	-5.03071	5.24482	0.0186041	1.55153	0.990433	0.994772	0.02684	-4.36038	4.41406	0.759351	1.1526	0.510015	0.752789	1.09551	-2.16368	4.3547	-0.0759582	0.936325	0.935344	0.985034	-0.109585	-2.75721	2.53804
	Bacteria	Firmicutes	Clostridia	Clostridiales	Lachnospiraceae	Tyzzerella_4	0.045329	0.0198627	0.0224827	0.0827772	0.0653959	0.0092304	0.121561	-0.130451	0.0146427	5.15448e-19	4.23924e-18	-0.1882	-0.229605	-0.146795	0.631715	0.043903	6.07577e-47	6.94374e-46	0.911372	0.787229	1.03552	-0.38765	0.0344898	2.60739e-29	3.05437e-28	-0.559261	-0.656787	-0.461734	-0.148386	0.0264822	2.10392e-08	1.74626e-07	-0.214076	-0.288959	-0.139193	-0.464743	0.0216074	1.29561e-102	3.58451e-101	-0.670482	-0.731581	-0.609383
	Bacteria	Firmicutes	Clostridia	Clostridiales	Ruminococcaceae	UBA1819	-0.342304	0.360102	0.34182	0.553749	-0.49384	-1.51209	0.524413	-0.314416	0.263494	0.232769	0.389058	-0.453606	-1.19868	0.29147	-1.33964	0.693348	0.0533427	0.193973	-1.9327	-3.89326	0.0278719	-1.00276	0.59614	0.0925503	0.24481	-1.44668	-3.13238	0.239011	0.378197	0.445929	0.396377	0.731095	0.545623	-0.715323	1.80657	0.147248	0.363684	0.685566	0.937539	0.212434	-0.815949	1.24082
	Bacteria	Firmicutes	Clostridia	Clostridiales	Lachnospiraceae	UC5-1-2E3	-0.080956	0.0446004	0.0695021	0.199542	-0.116795	-0.24291	0.00932085	-0.140715	0.0329401	1.93861e-05	0.000103392	-0.203009	-0.296153	-0.109865	-0.393573	1.31476	0.764674	0.896159	-0.567806	-4.28554	3.14993	-0.88028	0.075492	2.02676e-31	2.76991e-30	-1.26998	-1.48344	-1.05651	-0.379026	0.0583266	8.12066e-11	7.48905e-10	-0.546819	-0.711748	-0.38189	-0.403928	0.0470411	8.95032e-18	5.71444e-17	-0.582745	-0.715762	-0.449727
	Bacteria	Firmicutes	Negativicutes	Selenomonadales	Veillonellaceae	Veillonella	NA	NA	NA	NA	NA	NA	NA	NA	NA	NA	NA	NA	NA	NA	NA	NA	NA	NA	NA	NA	NA	NA	NA	NA	NA	NA	NA	NA	NA	NA	NA	NA	NA	NA	NA	NA	NA	NA	NA	NA	NA	NA

## Sheet: Supplementary Data 6
	Supplementary Data 6. Association of diet with abundance of gut microbial taxa at genus level stratified by PD status. Taxa that were significant in the main analysis are included here. Parameters are from MaAsLin2 model adjusted for age, sex, race, and platform. Trend tests across tertile are done by entering the tertile midpoints into the model as continuous term. q-trends are generated using p…
		PD case (n = 85)				Control (n = 77)
	Genus	Coef	SE	p-trend	q-trend	Coef	SE	p-trend	q-trend	Cochran’s Q p-value
	HEI
	Butyricicoccus	0.326368	0.0269412	8.89599e-34	2.60949e-32	0.900342	0.453258	0.0469913	0.146396	0.407507
	Butyricimonas	-0.131172	0.0507949	0.00981177	0.0431718	0.752677	0.102652	2.26229e-13	1.40958e-12	0.0240512
	Coprococcus_1	0.574209	0.0250123	1.25252e-116	5.5111e-115	-0.143175	0.0239518	2.26379e-09	1.22244e-08	0.00118694
	Eggerthella	-1.05954	0.572695	0.0642994	0.195115	-0.602445	0.748282	0.42076	0.587612	0.690848
	Faecalitalea	-2.30178	0.776918	0.00304947	0.0167721	NA	NA	NA	NA	1
	Intestinimonas	-0.883526	0.586447	0.13192	0.305498	0.290547	0.641573	0.650645	0.786601	0.289382
	Lachnospiraceae_NK4A136_group	0.0147091	0.501354	0.976594	0.984133	0.888819	0.335434	0.00805491	0.0326224	0.339294
	Negativibacillus	0.116144	0.0293221	7.46414e-05	0.000656844	-0.938062	0.480817	0.0510599	0.15318	0.139948
	Parabacteroides	-0.781036	0.241679	0.00123053	0.00773477	-0.123412	0.337073	0.71427	0.82679	0.38735
	Ruminococcaceae_UCG-003	0.637606	0.632697	0.31357	0.520645	0.307035	0.0280692	7.54443e-28	6.11098e-27	0.684251
	Subdoligranulum	1.14662	0.323199	0.000388599	0.00284973	-0.120089	0.402365	0.765354	0.857171	0.13699
	Turicibacter	1.56254	0.573394	0.00642878	0.0297754	-1.30741	0.606899	0.0312206	0.109951	0.00824969
	Tyzzerella	-1.42468	0.967477	0.140865	0.309903	-0.726337	0.926434	0.433032	0.594501	0.61184
	Tyzzerella_4	0.110303	0.0308725	0.000353115	0.00282492	0.045329	0.0198627	0.0224827	0.0827772	0.772995
	UC5-1-2E3	0.120663	0.908034	0.894285	0.938365	-0.080956	0.0446003	0.0695021	0.199542	0.836345
	Dietary fiber intake
	Adlercreutzia	0.405364	1.75654	0.81749	0.910621	NA	NA	NA	NA	1
	Bacteroides	-0.702596	0.421327	0.0953992	0.322889	-0.631324	0.366483	0.0849509	0.25956	0.936
	Butyricicoccus	0.595292	1.26697	0.63846	0.809534	0.910502	0.896585	0.309857	0.550857	0.830316
	Butyricimonas	1.72532	0.109583	7.50125e-56	1.10018e-54	1.02944	0.192548	8.9715e-08	5.12657e-07	0.20551
	Coprococcus_1	0.358233	0.0543501	4.36268e-11	3.49014e-10	-0.165017	0.0490023	0.000758444	0.00319345	0.103609
	Hydrogenoanaerobacterium	1.25753	0.186524	1.56296e-11	1.37541e-10	0.203274	2.20793	0.926646	0.950406	0.495677
	Intestinimonas	0.588358	1.27299	0.643947	0.809534	-0.312132	1.18269	0.791844	0.896159	0.565537
	Negativibacillus	0.0301926	0.0635133	0.63452	0.809534	-0.545916	0.957319	0.568505	0.806289	0.568542
	Parabacteroides	-1.00229	0.533828	0.0604436	0.241774	-0.12676	0.658539	0.84736	0.916065	0.422671
	Ruminococcaceae_NK4A214_group	0.959573	0.997261	0.335945	0.671891	0.298397	0.0495006	1.65843e-09	1.02057e-08	0.518125
	Tyzzerella	-1.84876	2.09482	0.377486	0.685418	0.0742051	1.81695	0.967423	0.978828	0.330919
	Tyzzerella_4	0.757391	0.0661078	2.17131e-30	2.38844e-29	0.631715	0.043903	6.07577e-47	6.94374e-46	0.704755
	UC5-1-2E3	-3.49577	1.95519	0.0737842	0.270542	-0.393573	1.31476	0.764674	0.896159	0.0862473
	Added sugar intake
	Butyricicoccus	-0.273444	0.0318391	8.82476e-18	1.14722e-16	0.00782753	0.572832	0.989098	0.989098	0.717565
	Coprococcus_1	-0.312788	0.0300962	2.67009e-25	4.85956e-24	-0.0794356	0.0311855	0.0108592	0.0450658	0.345865
	Intestinimonas	0.70493	0.706407	0.318323	0.742754	-0.0510841	0.738736	0.94487	0.956392	0.529421
	Klebsiella	3.56868	0.837329	2.02621e-05	0.000131704	0.782688	1.01438	0.440354	0.733714	0.0406227
	Romboutsia	-0.520412	0.509388	0.306951	0.735066	0.167342	0.551617	0.76161	0.865375	0.504332
	Tyzzerella	0.702046	0.0575592	3.2271e-34	7.34165e-33	0.759351	1.1526	0.510015	0.752789	0.958456
	Tyzzerella_4	-0.0306144	0.0380425	0.420968	0.798044	-0.148386	0.0264822	2.10392e-08	1.74626e-07	0.642908
	Veillonella	-1.68946	0.792264	0.0329702	0.142871	NA	NA	NA	NA	1
